# Supplementary material for: 2,6-Di­amino-4-chloro­pyrimidinium 4-carb­oxy­butano­ate
Source: Acta Crystallogr Sect E Struct Rep Online. 2014 Jul 5;70(Pt 8):o857–8. doi: 10.1107/S1600536814015220 (PMC4158549; doi:10.1107/S1600536814015220)
Supplement: Supplementary file 1 [file e-70-0o857-sup1.cif]

##############################################################################
#                                                                            #
# This CIF contains the data in a paper accepted for publication in          #
# Acta Crystallographica Section E. It conforms to the requirements of       #
# Notes for Authors for Acta Crystallographica Section E, and has been       #
# peer reviewed under the auspices of the IUCr Commission on Journals.       #
#                                                                            #
# Full details of the Crystallographic Information File format               #
# are given in the paper "The Crystallographic Information File (CIF):       #
# a New Standard Archive File for Crystallography" by S. R. Hall, F. H.      #
# Allen and I. D. Brown [Acta Cryst. (1991), A47, 655-685].                  #
#                                                                            #
# The current version of the core CIF dictionary is obtainable from          #
# ftp://ftp.iucr.org/pub/cif_core.dic.                                       #
#                                                                            #
# Software is freely available for graphical display of the structure(s)     #
# in this CIF. For information consult the CIF software page                 #
# http://www.iucr.org/resources/cif/software.                                #
#                                                                            #
# This file may be used for bona fide research purposes within the           #
# scientific community so long as proper attribution is given to the journal # 
# article from which it was obtained.                                        #
#                                                                            #
##############################################################################
data_global
_audit_creation_method     'form.cif (version 2.0)'
_journal_data_validation_number     ?
_journal_date_recd_electronic     2014-06-25
_journal_date_accepted     2014-06-28
_journal_name_full     'Acta Crystallographica, Section E'
_journal_year     2014
_journal_volume     70
_journal_issue      8
_journal_page_first     o857
_journal_page_last     o858
_journal_paper_category     QO
_journal_paper_doi     10.1107/S1600536814015220
_journal_coeditor_code     SJ5418
_publ_contact_author_name     'Kasthuri Balasubramani'
_publ_contact_author_address
;
Department of Chemistry
Government Arts College (Autonomous)
Thanthonimalai, Karur 639 005
Tamil Nadu, India
;
_publ_contact_author_email     'manavaibala@gmail.com'
_publ_contact_author_fax     '04324 257534'
_publ_contact_author_phone     '04324 257534'
_publ_section_title
;
2,6-Diamino-4-chloropyrimidinium 4-carboxybutanoate
;
loop_
    _publ_author_name
    _publ_author_footnote
    _publ_author_address
    'Bellarmin Edison' ?
;
Department of Chemistry
Government Arts College (Autonomous)
Thanthonimalai, Karur 639 005
Tamil Nadu, India
;
    'Kasthuri Balasubramani' ?
;
Department of Chemistry
Government Arts College (Autonomous)
Thanthonimalai, Karur 639 005
Tamil Nadu, India
;
    'Kaliyaperumal Thanigaimani' ?
;
School of Physics
Universiti Sains Malaysia
11800 USM, Penang
Malaysia
;
    'Nuridayanti Che Khalib' ?
;
School of Physics
Universiti Sains Malaysia
11800 USM, Penang
Malaysia
;
    'Suhana Arshad' ?
;
School of Physics
Universiti Sains Malaysia
11800 USM, Penang
Malaysia
;
    'Ibrahim Abdul Razak'
;
Thomson Reuters ResearcherID: A-5599-2009.
;
;
School of Physics
Universiti Sains Malaysia
11800 USM, Penang
Malaysia
;
data_I
_database_code_depnum_ccdc_archive 'CCDC 1010934'
_audit_creation_method     SHELXL-97
_chemical_name_systematic
;
2,6-Diamino-4-chloropyrimidinium 4-carboxybutanoate
;
_chemical_name_common     ?
_chemical_formula_moiety     'C4 H6 Cl N4 +, C5 H7 O4 -'
_chemical_formula_sum     'C9 H13 Cl N4 O4'
_chemical_formula_iupac     'C4 H6 Cl N4 +, C5 H7 O4 -'
_chemical_formula_weight     276.68
_chemical_melting_point     ?
_symmetry_cell_setting     monoclinic
_symmetry_space_group_name_H-M     'P 21/c'
_symmetry_space_group_name_Hall     '-P 2ybc'
loop_
    _symmetry_equiv_pos_as_xyz
    'x, y, z'
    '-x, y+1/2, -z+1/2'
    '-x, -y, -z'
    'x, -y-1/2, z-1/2'
_cell_length_a     5.15820(10)
_cell_length_b     23.2339(5)
_cell_length_c     9.8858(2)
_cell_angle_alpha     90.00
_cell_angle_beta     94.7949(12)
_cell_angle_gamma     90.00
_cell_volume     1180.62(4)
_cell_formula_units_Z     4
_cell_measurement_reflns_used     9974
_cell_measurement_theta_min     2.25
_cell_measurement_theta_max     28.89
_cell_measurement_temperature     296(2)
_exptl_crystal_description     'block'
_exptl_crystal_colour     'colourless'
_exptl_crystal_size_max     0.54
_exptl_crystal_size_mid     0.24
_exptl_crystal_size_min     0.21
_exptl_crystal_density_diffrn     1.557
_exptl_crystal_density_meas     ?
_exptl_crystal_density_method     'not measured'
_exptl_crystal_F_000     576
_exptl_absorpt_coefficient_mu     0.338
_exptl_absorpt_correction_type     multi-scan
_exptl_absorpt_process_details     '(<i>SADABS</i>; Bruker, 2009)'
_exptl_absorpt_correction_T_min     0.8377
_exptl_absorpt_correction_T_max     0.9321
_exptl_special_details
;
;
_diffrn_ambient_temperature     296(2)
_diffrn_radiation_type     MoK\a
_diffrn_radiation_wavelength     0.71073
_diffrn_radiation_source     'fine-focus sealed tube'
_diffrn_radiation_monochromator     graphite
_diffrn_measurement_device_type
;
Bruker SMART APEXII DUO CCD area-detector
;
_diffrn_measurement_method     '\f and \w scans'
_diffrn_detector_area_resol_mean     ?
_diffrn_reflns_number     31054
_diffrn_reflns_av_R_equivalents     0.0304
_diffrn_reflns_av_sigmaI/netI     0.0218
_diffrn_reflns_theta_min     1.75
_diffrn_reflns_theta_max     28.97
_diffrn_reflns_theta_full     28.97
_diffrn_measured_fraction_theta_max     0.998
_diffrn_measured_fraction_theta_full     0.998
_diffrn_reflns_limit_h_min     -7
_diffrn_reflns_limit_h_max     7
_diffrn_reflns_limit_k_min     -31
_diffrn_reflns_limit_k_max     31
_diffrn_reflns_limit_l_min     -13
_diffrn_reflns_limit_l_max     13
_diffrn_standards_number     0
_diffrn_standards_interval_count     .
_diffrn_standards_interval_time     .
_diffrn_standards_decay_%     ?
_refine_special_details
;
Refinement of <i>F</i>^2^ against ALL reflections. The weighted <i>R</i>-factor
<i>wR</i> and goodness of fit <i>S</i> are based on <i>F</i>^2^, conventional
<i>R</i>-factors <i>R</i> are based on <i>F</i>, with <i>F</i> set to zero for
negative <i>F</i>^2^. The threshold expression of <i>F</i>^2^ >
\s(<i>F</i>^2^) is used only for calculating <i>R</i>-factors(gt) <i>etc</i>.
and is not relevant to the choice of reflections for refinement.
<i>R</i>-factors based on <i>F</i>^2^ are statistically about twice as large
as those based on <i>F</i>, and <i>R</i>- factors based on ALL data will be
even larger.
;
_reflns_number_total     3121
_reflns_number_gt     2402
_reflns_threshold_expression     I>2\s(I)
_refine_ls_structure_factor_coef     Fsqd
_refine_ls_matrix_type     full
_refine_ls_R_factor_all     0.0594
_refine_ls_R_factor_gt     0.0403
_refine_ls_wR_factor_gt     0.0890
_refine_ls_wR_factor_ref     0.0994
_refine_ls_goodness_of_fit_ref     1.043
_refine_ls_restrained_S_all     1.043
_refine_ls_number_reflns     3121
_refine_ls_number_parameters     187
_refine_ls_number_restraints     0
_refine_ls_hydrogen_treatment     mixed
_refine_ls_weighting_scheme     calc
_refine_ls_weighting_details
         'calc w=1/[\s^2^(Fo^2^)+(0.0384P)^2^+0.4919P] where P=(Fo^2^+2Fc^2^)/3'
_atom_sites_solution_hydrogens     geom
_atom_sites_solution_primary     direct
_atom_sites_solution_secondary     difmap
_refine_ls_shift/su_max     0.000
_refine_ls_shift/su_mean     0.000
_refine_diff_density_max     0.239
_refine_diff_density_min     -0.270
_refine_ls_extinction_method     none
_refine_ls_extinction_coef     ?
loop_
    _atom_type_symbol
    _atom_type_description
    _atom_type_scat_dispersion_real
    _atom_type_scat_dispersion_imag
    _atom_type_scat_source
    'C' 'C' 0.0033 0.0016
                         'International Tables Vol C Tables 4.2.6.8 and 6.1.1.4'
    'H' 'H' 0.0000 0.0000
                         'International Tables Vol C Tables 4.2.6.8 and 6.1.1.4'
    'N' 'N' 0.0061 0.0033
                         'International Tables Vol C Tables 4.2.6.8 and 6.1.1.4'
    'O' 'O' 0.0106 0.0060
                         'International Tables Vol C Tables 4.2.6.8 and 6.1.1.4'
    'Cl' 'Cl' 0.1484 0.1585
                         'International Tables Vol C Tables 4.2.6.8 and 6.1.1.4'
_computing_data_collection     'APEX2 (Bruker, 2009)'
_computing_cell_refinement     'SAINT (Bruker, 2009)'
_computing_data_reduction     'SAINT (Bruker, 2009)'
_computing_structure_solution     'SHELXTL (Sheldrick, 2008)'
_computing_structure_refinement     'SHELXTL (Sheldrick, 2008)'
_computing_molecular_graphics     'SHELXTL (Sheldrick, 2008)'
_computing_publication_material
;
SHELXTL (Sheldrick, 2008) and PLATON (Spek, 2009)
;
loop_
    _atom_site_type_symbol
    _atom_site_label
    _atom_site_fract_x
    _atom_site_fract_y
    _atom_site_fract_z
    _atom_site_U_iso_or_equiv
    _atom_site_adp_type
    _atom_site_calc_flag
    _atom_site_refinement_flags
    _atom_site_occupancy
    _atom_site_symmetry_multiplicity
    _atom_site_disorder_assembly
    _atom_site_disorder_group
    Cl Cl1 0.16574(11) 0.356710(18) 0.02821(5) 0.05343(16) Uani d . 1 1 . .
    O O1 0.9550(2) 0.61641(5) 0.37186(13) 0.0452(3) Uani d . 1 1 . .
    O O2 0.6452(2) 0.58299(5) 0.49189(13) 0.0457(3) Uani d . 1 1 . .
    O O4 0.2839(3) 0.82514(5) 0.75083(13) 0.0456(3) Uani d . 1 1 . .
    O O3 0.1675(3) 0.73460(5) 0.78386(15) 0.0566(4) Uani d . 1 1 . .
    N N1 0.0480(3) 0.51507(5) 0.25300(13) 0.0313(3) Uani d . 1 1 . .
    N N2 0.3649(3) 0.55724(6) 0.13291(16) 0.0410(4) Uani d . 1 1 . .
    N N3 0.2615(3) 0.46281(5) 0.08966(13) 0.0336(3) Uani d . 1 1 . .
    N N4 -0.2630(3) 0.47569(6) 0.37842(15) 0.0388(3) Uani d . 1 1 . .
    C C1 0.2246(3) 0.51130(6) 0.15836(15) 0.0306(3) Uani d . 1 1 . .
    C C2 0.1140(3) 0.41827(6) 0.12105(16) 0.0326(3) Uani d . 1 1 . .
    C C3 -0.0637(3) 0.41698(6) 0.21495(16) 0.0352(4) Uani d . 1 1 . .
    H H3A -0.1570 0.3839 0.2319 0.042 Uiso calc R 1 1 . .
    C C4 -0.0981(3) 0.46873(6) 0.28496(15) 0.0306(3) Uani d . 1 1 . .
    C C5 0.7825(3) 0.62305(6) 0.45526(16) 0.0317(3) Uani d . 1 1 . .
    C C6 0.7534(3) 0.68300(6) 0.51111(17) 0.0333(3) Uani d . 1 1 . .
    H H6A 0.7280 0.7095 0.4353 0.040 Uiso calc R 1 1 . .
    H H6B 0.9152 0.6935 0.5623 0.040 Uiso calc R 1 1 . .
    C C7 0.5326(3) 0.69147(6) 0.60184(16) 0.0344(4) Uani d . 1 1 . .
    H H7A 0.3721 0.6768 0.5565 0.041 Uiso calc R 1 1 . .
    H H7B 0.5692 0.6700 0.6854 0.041 Uiso calc R 1 1 . .
    C C8 0.5006(3) 0.75477(7) 0.63429(18) 0.0371(4) Uani d . 1 1 . .
    H H8A 0.6670 0.7694 0.6725 0.045 Uiso calc R 1 1 . .
    H H8B 0.4566 0.7752 0.5499 0.045 Uiso calc R 1 1 . .
    C C9 0.2995(3) 0.76880(6) 0.73030(16) 0.0321(3) Uani d . 1 1 . .
    H H1N4 -0.364(4) 0.4456(9) 0.3998(19) 0.050(6) Uiso d . 1 1 . .
    H H2N2 0.469(4) 0.5531(8) 0.071(2) 0.049(6) Uiso d . 1 1 . .
    H H1N2 0.341(4) 0.5903(9) 0.171(2) 0.048(5) Uiso d . 1 1 . .
    H H2N4 -0.282(4) 0.5094(9) 0.4155(19) 0.046(5) Uiso d . 1 1 . .
    H H1N1 0.023(4) 0.5489(9) 0.294(2) 0.052(6) Uiso d . 1 1 . .
    H H1O4 0.153(6) 0.8363(12) 0.805(3) 0.092(8) Uiso d . 1 1 . .
loop_
    _atom_site_aniso_label
    _atom_site_aniso_U_11
    _atom_site_aniso_U_22
    _atom_site_aniso_U_33
    _atom_site_aniso_U_12
    _atom_site_aniso_U_13
    _atom_site_aniso_U_23
    Cl1 0.0729(4) 0.0304(2) 0.0614(3) -0.0024(2) 0.0322(3) -0.01516(19)
    O1 0.0534(8) 0.0268(6) 0.0612(8) -0.0052(5) 0.0391(6) -0.0065(5)
    O2 0.0517(8) 0.0280(6) 0.0626(8) -0.0071(5) 0.0359(6) -0.0052(5)
    O4 0.0556(8) 0.0281(6) 0.0579(8) 0.0063(5) 0.0328(6) -0.0002(5)
    O3 0.0675(9) 0.0356(7) 0.0734(9) -0.0098(6) 0.0450(8) -0.0061(6)
    N1 0.0372(8) 0.0229(6) 0.0365(7) 0.0004(5) 0.0189(6) -0.0024(5)
    N2 0.0496(9) 0.0274(7) 0.0505(9) -0.0047(6) 0.0301(7) -0.0040(6)
    N3 0.0393(8) 0.0270(6) 0.0370(7) 0.0013(5) 0.0182(6) -0.0028(5)
    N4 0.0454(9) 0.0291(7) 0.0457(8) -0.0021(6) 0.0270(7) -0.0021(6)
    C1 0.0345(8) 0.0266(7) 0.0327(8) 0.0026(6) 0.0142(6) 0.0015(6)
    C2 0.0394(9) 0.0245(7) 0.0355(8) 0.0024(6) 0.0117(7) -0.0034(6)
    C3 0.0422(9) 0.0246(7) 0.0411(9) -0.0040(6) 0.0177(7) -0.0010(6)
    C4 0.0332(8) 0.0267(7) 0.0338(8) 0.0014(6) 0.0128(6) 0.0024(6)
    C5 0.0326(8) 0.0271(7) 0.0376(8) -0.0006(6) 0.0153(7) -0.0017(6)
    C6 0.0340(8) 0.0262(7) 0.0418(8) -0.0014(6) 0.0157(7) -0.0046(6)
    C7 0.0371(9) 0.0280(7) 0.0404(9) 0.0004(6) 0.0166(7) -0.0033(6)
    C8 0.0418(9) 0.0286(7) 0.0439(9) -0.0002(7) 0.0212(8) -0.0033(7)
    C9 0.0344(8) 0.0294(7) 0.0335(8) 0.0017(6) 0.0093(7) -0.0028(6)
_geom_special_details
;
All e.s.d.'s (except the e.s.d. in the dihedral angle between two l.s. planes)
are estimated using the full covariance matrix. The cell e.s.d.'s are taken
into account individually in the estimation of e.s.d.'s in distances, angles
and torsion angles; correlations between e.s.d.'s in cell parameters are only
used when they are defined by crystal symmetry. An approximate (isotropic)
treatment of cell e.s.d.'s is used for estimating e.s.d.'s involving l.s.
planes.
;
loop_
    _geom_bond_atom_site_label_1
    _geom_bond_atom_site_label_2
    _geom_bond_site_symmetry_2
    _geom_bond_distance
    _geom_bond_publ_flag
    Cl1 C2 . 1.7321(15) ?
    O1 C5 . 1.2720(17) ?
    O2 C5 . 1.2416(18) ?
    O4 C9 . 1.3281(18) ?
    O4 H1O4 . 0.94(3) ?
    O3 C9 . 1.1982(19) ?
    N1 C1 . 1.3624(18) ?
    N1 C4 . 1.3661(19) ?
    N1 H1N1 . 0.90(2) ?
    N2 C1 . 1.325(2) ?
    N2 H2N2 . 0.85(2) ?
    N2 H1N2 . 0.87(2) ?
    N3 C2 . 1.3361(19) ?
    N3 C1 . 1.3373(18) ?
    N4 C4 . 1.3173(19) ?
    N4 H1N4 . 0.91(2) ?
    N4 H2N4 . 0.87(2) ?
    C2 C3 . 1.358(2) ?
    C3 C4 . 1.406(2) ?
    C3 H3A . 0.9300 ?
    C5 C6 . 1.511(2) ?
    C6 C7 . 1.520(2) ?
    C6 H6A . 0.9700 ?
    C6 H6B . 0.9700 ?
    C7 C8 . 1.517(2) ?
    C7 H7A . 0.9700 ?
    C7 H7B . 0.9700 ?
    C8 C9 . 1.499(2) ?
    C8 H8A . 0.9700 ?
    C8 H8B . 0.9700 ?
loop_
    _geom_angle_atom_site_label_1
    _geom_angle_atom_site_label_2
    _geom_angle_atom_site_label_3
    _geom_angle_site_symmetry_1
    _geom_angle_site_symmetry_3
    _geom_angle
    _geom_angle_publ_flag
    C9 O4 H1O4 . . 114.7(17) ?
    C1 N1 C4 . . 121.44(13) ?
    C1 N1 H1N1 . . 119.6(13) ?
    C4 N1 H1N1 . . 118.9(13) ?
    C1 N2 H2N2 . . 115.6(13) ?
    C1 N2 H1N2 . . 121.9(13) ?
    H2N2 N2 H1N2 . . 122.2(19) ?
    C2 N3 C1 . . 115.26(12) ?
    C4 N4 H1N4 . . 119.0(12) ?
    C4 N4 H2N4 . . 120.4(13) ?
    H1N4 N4 H2N4 . . 120.4(18) ?
    N2 C1 N3 . . 118.62(13) ?
    N2 C1 N1 . . 119.06(14) ?
    N3 C1 N1 . . 122.32(13) ?
    N3 C2 C3 . . 127.27(14) ?
    N3 C2 Cl1 . . 113.61(11) ?
    C3 C2 Cl1 . . 119.11(12) ?
    C2 C3 C4 . . 115.95(14) ?
    C2 C3 H3A . . 122.0 ?
    C4 C3 H3A . . 122.0 ?
    N4 C4 N1 . . 117.81(14) ?
    N4 C4 C3 . . 124.44(14) ?
    N1 C4 C3 . . 117.75(13) ?
    O2 C5 O1 . . 123.03(14) ?
    O2 C5 C6 . . 120.54(13) ?
    O1 C5 C6 . . 116.42(13) ?
    C5 C6 C7 . . 115.92(12) ?
    C5 C6 H6A . . 108.3 ?
    C7 C6 H6A . . 108.3 ?
    C5 C6 H6B . . 108.3 ?
    C7 C6 H6B . . 108.3 ?
    H6A C6 H6B . . 107.4 ?
    C8 C7 C6 . . 110.52(12) ?
    C8 C7 H7A . . 109.5 ?
    C6 C7 H7A . . 109.5 ?
    C8 C7 H7B . . 109.5 ?
    C6 C7 H7B . . 109.5 ?
    H7A C7 H7B . . 108.1 ?
    C9 C8 C7 . . 115.99(13) ?
    C9 C8 H8A . . 108.3 ?
    C7 C8 H8A . . 108.3 ?
    C9 C8 H8B . . 108.3 ?
    C7 C8 H8B . . 108.3 ?
    H8A C8 H8B . . 107.4 ?
    O3 C9 O4 . . 122.82(14) ?
    O3 C9 C8 . . 125.75(14) ?
    O4 C9 C8 . . 111.43(13) ?
loop_
    _geom_torsion_atom_site_label_1
    _geom_torsion_atom_site_label_2
    _geom_torsion_atom_site_label_3
    _geom_torsion_atom_site_label_4
    _geom_torsion_site_symmetry_1
    _geom_torsion_site_symmetry_2
    _geom_torsion_site_symmetry_3
    _geom_torsion_site_symmetry_4
    _geom_torsion
    _geom_torsion_publ_flag
    C2 N3 C1 N2 . . . . 179.75(16) ?
    C2 N3 C1 N1 . . . . -0.4(2) ?
    C4 N1 C1 N2 . . . . -178.74(16) ?
    C4 N1 C1 N3 . . . . 1.4(2) ?
    C1 N3 C2 C3 . . . . -0.9(3) ?
    C1 N3 C2 Cl1 . . . . 179.29(12) ?
    N3 C2 C3 C4 . . . . 1.1(3) ?
    Cl1 C2 C3 C4 . . . . -179.10(13) ?
    C1 N1 C4 N4 . . . . 179.40(15) ?
    C1 N1 C4 C3 . . . . -1.2(2) ?
    C2 C3 C4 N4 . . . . 179.39(17) ?
    C2 C3 C4 N1 . . . . 0.0(2) ?
    O2 C5 C6 C7 . . . . -5.6(2) ?
    O1 C5 C6 C7 . . . . 175.33(15) ?
    C5 C6 C7 C8 . . . . -171.88(15) ?
    C6 C7 C8 C9 . . . . -176.36(15) ?
    C7 C8 C9 O3 . . . . 1.1(3) ?
    C7 C8 C9 O4 . . . . -179.20(15) ?
loop_
    _geom_hbond_atom_site_label_D
    _geom_hbond_atom_site_label_H
    _geom_hbond_atom_site_label_A
    _geom_hbond_site_symmetry_A
    _geom_hbond_distance_DH
    _geom_hbond_distance_HA
    _geom_hbond_distance_DA
    _geom_hbond_angle_DHA
    _geom_hbond_publ_flag
    N4 H1N4 O2 3_566 0.91(2) 1.99(2) 2.7950(19) 147.4(18) yes
    N2 H2N2 N3 3_665 0.85(2) 2.23(2) 3.079(2) 176.9(18) yes
    N2 H1N2 O4 4_575 0.87(2) 2.15(2) 3.0140(18) 175.5(18) yes
    N4 H2N4 O2 1_455 0.87(2) 1.92(2) 2.7904(18) 175(2) yes
    N1 H1N1 O1 1_455 0.90(2) 1.80(2) 2.6924(17) 177(2) yes
    O4 H1O4 O1 4_476 0.94(3) 1.67(3) 2.5480(15) 155(3) yes
_iucr_refine_instructions_details
;
TITL kte43_0m in P2(1)/c (RT)
CELL 0.71073   5.15820  23.23390   9.88580  90.0000  94.7949  90.0000
ZERR    4.00   0.00010   0.00050   0.00020   0.0000   0.0012   0.0000
LATT  1
SYMM -X, 0.5+Y, 0.5-Z
SFAC C H N O CL
UNIT 36 52 16 16 4
TEMP 21.000
SIZE 0.211 0.243 0.543
L.S. 10
BOND $H
FMAP 2 1 60
PLAN 20
EQIV $1 x,3/2-y,-1/2+z
HTAB N2 O4_$1
EQIV $2 -1+x,3/2-y,1/2+z
HTAB O4 O1_$2
ACTA
CONF
WGHT    0.038400    0.491900
FVAR       0.50177
CL1   5    0.165736    0.356710    0.028210    11.00000    0.07291    0.03045 =
         0.06140   -0.01516    0.03223   -0.00238
O1    4    0.955018    0.616411    0.371861    11.00000    0.05342    0.02681 =
         0.06120   -0.00649    0.03908   -0.00521
O2    4    0.645234    0.582992    0.491886    11.00000    0.05173    0.02799 =
         0.06259   -0.00518    0.03591   -0.00705
O4    4    0.283869    0.825139    0.750835    11.00000    0.05563    0.02806 =
         0.05790   -0.00025    0.03278    0.00627
O3    4    0.167495    0.734603    0.783855    11.00000    0.06752    0.03558 =
         0.07341   -0.00608    0.04500   -0.00983
N1    3    0.047973    0.515071    0.252998    11.00000    0.03722    0.02292 =
         0.03648   -0.00239    0.01895    0.00036
N2    3    0.364944    0.557236    0.132909    11.00000    0.04964    0.02735 =
         0.05047   -0.00405    0.03006   -0.00465
N3    3    0.261499    0.462807    0.089659    11.00000    0.03925    0.02704 =
         0.03697   -0.00276    0.01820    0.00125
N4    3   -0.263029    0.475685    0.378422    11.00000    0.04542    0.02910 =
         0.04574   -0.00209    0.02696   -0.00212
C1    1    0.224648    0.511299    0.158358    11.00000    0.03449    0.02663 =
         0.03269    0.00148    0.01421    0.00257
C2    1    0.114028    0.418270    0.121052    11.00000    0.03939    0.02450 =
         0.03545   -0.00338    0.01172    0.00239
C3    1   -0.063713    0.416982    0.214954    11.00000    0.04225    0.02461 =
         0.04108   -0.00103    0.01765   -0.00405
AFIX  43
H3A   2   -0.157014    0.383874    0.231902    11.00000   -1.20000
AFIX   0
C4    1   -0.098066    0.468731    0.284959    11.00000    0.03315    0.02670 =
         0.03376    0.00239    0.01283    0.00142
C5    1    0.782521    0.623049    0.455262    11.00000    0.03258    0.02711 =
         0.03763   -0.00166    0.01535   -0.00064
C6    1    0.753429    0.683005    0.511106    11.00000    0.03395    0.02619 =
         0.04179   -0.00456    0.01571   -0.00144
AFIX  23
H6A   2    0.728002    0.709496    0.435321    11.00000   -1.20000
H6B   2    0.915214    0.693451    0.562305    11.00000   -1.20000
AFIX   0
C7    1    0.532647    0.691468    0.601837    11.00000    0.03714    0.02800 =
         0.04038   -0.00330    0.01657    0.00036
AFIX  23
H7A   2    0.372113    0.676787    0.556497    11.00000   -1.20000
H7B   2    0.569180    0.670024    0.685447    11.00000   -1.20000
AFIX   0
C8    1    0.500560    0.754766    0.634286    11.00000    0.04182    0.02862 =
         0.04386   -0.00332    0.02116   -0.00020
AFIX  23
H8A   2    0.666962    0.769416    0.672468    11.00000   -1.20000
H8B   2    0.456563    0.775175    0.549883    11.00000   -1.20000
AFIX   0
C9    1    0.299510    0.768803    0.730295    11.00000    0.03439    0.02945 =
         0.03348   -0.00281    0.00934    0.00165
H1N4  2   -0.363819    0.445590    0.399808    11.00000    0.04968
H2N2  2    0.468773    0.553136    0.070914    11.00000    0.04918
H1N2  2    0.341288    0.590315    0.171437    11.00000    0.04793
H2N4  2   -0.282282    0.509402    0.415451    11.00000    0.04553
H1N1  2    0.022910    0.548852    0.293706    11.00000    0.05210
H1O4  2    0.152620    0.836315    0.805113    11.00000    0.09168
HKLF 4 1 -1 0 0 0 0 -1 0 -1 0
REM  kte43_0m in P2(1)/c (RT)
REM R1 =  0.0403 for   2402 Fo > 4sig(Fo)  and  0.0594 for all   3121 data
REM    187 parameters refined using      0 restraints
END
WGHT      0.0384      0.4919
REM Highest difference peak  0.239,  deepest hole -0.270,  1-sigma level  0.046
Q1    1   0.7535  0.6577  0.4830  11.00000  0.05    0.24
Q2    1  -0.0890  0.4397  0.2463  11.00000  0.05    0.22
Q3    1   0.9688  0.5828  0.3375  11.00000  0.05    0.20
Q4    1   0.3912  0.7592  0.6802  11.00000  0.05    0.20
Q5    1   0.2837  0.4616  0.0213  11.00000  0.05    0.19
Q6    1   0.5195  0.7219  0.6229  11.00000  0.05    0.18
Q7    1   0.0116  0.4186  0.1633  11.00000  0.05    0.18
Q8    1  -0.0308  0.4209  0.1367  11.00000  0.05    0.18
Q9    1   0.2717  0.4794  0.1394  11.00000  0.05    0.18
Q10   1   0.6142  0.7839  0.6196  11.00000  0.05    0.18
Q11   1   0.3180  0.3594  0.1145  11.00000  0.05    0.17
Q12   1   0.8341  0.7164  0.4586  11.00000  0.05    0.17
Q13   1   0.6352  0.6837  0.5592  11.00000  0.05    0.17
Q14   1   0.1176  0.7535  0.7177  11.00000  0.05    0.17
Q15   1   0.2247  0.4399  0.1153  11.00000  0.05    0.16
Q16   1  -0.0635  0.3821  0.2610  11.00000  0.05    0.14
Q17   1   0.7148  0.6781  0.7057  11.00000  0.05    0.14
Q18   1   0.3277  0.7628  0.5389  11.00000  0.05    0.14
Q19   1  -0.1433  0.4051  0.1989  11.00000  0.05    0.14
Q20   1   0.6858  0.5588  0.5000  11.00000  0.05    0.14
;
