# Supplementary material for: 2,6-Di­amino-4-chloro­pyrimidinium 4-carb­oxy­butano­ate
Source: Acta Crystallogr Sect E Struct Rep Online. 2014 Jul 5;70(Pt 8):o857–8. doi: 10.1107/S1600536814015220 (PMC4158549; doi:10.1107/S1600536814015220)
Supplement: Supplementary file 2 [file e-70-0o857-Isup2.hkl]

# 
# h,k,l, Fc-squared, Fo-squared, sigma(Fo-squared) and status flag 
# 
data_I
_shelx_title ' kte43_0m in P2(1)/c (RT)' 
_shelx_refln_list_code          4 
_shelx_F_calc_maximum      200.36 
_exptl_crystal_F_000       576.00 
_reflns_d_resolution_high  0.7337 
 
loop_ 
 _symmetry_equiv_pos_as_xyz 
 'x, y, z' 
 '-x, y+1/2, -z+1/2' 
 '-x, -y, -z' 
 'x, -y-1/2, z-1/2' 
 
_cell_length_a     5.1582 
_cell_length_b    23.2339 
_cell_length_c     9.8858 
_cell_angle_alpha  90.000 
_cell_angle_beta   94.795 
_cell_angle_gamma  90.000 
 
_shelx_F_squared_multiplier     1.000 
 
loop_ 
 _refln_index_h 
 _refln_index_k 
 _refln_index_l 
 _refln_F_squared_calc 
 _refln_F_squared_meas 
 _refln_F_squared_sigma 
 _refln_observed_status 
   1   0   0     2897.32     2901.75     18.66 o 
   2   0   0     4083.61     4029.61     26.59 o 
   3   0   0       81.26       75.20      2.49 o 
   4   0   0      167.02      147.79      7.08 o 
   5   0   0       70.82       66.13      7.68 o 
   6   0   0       14.65       12.03      5.39 o 
   7   0   0       22.29       17.70     10.12 o 
   1   1   0      304.81      310.29      2.55 o 
   2   1   0      667.41      632.49      4.03 o 
   3   1   0       63.15       65.87      2.33 o 
   4   1   0      285.54      297.69      5.65 o 
   5   1   0        6.53        3.31      3.29 o 
   6   1   0        9.85       10.10      9.11 o 
   0   2   0     1435.66     1367.88     48.17 o 
   1   2   0     3682.85     3464.54     20.07 o 
   2   2   0        0.08        1.05      0.81 o 
   3   2   0     1232.12     1193.47      9.92 o 
   4   2   0       38.23       31.00      2.47 o 
   5   2   0       11.97       10.33      3.06 o 
   6   2   0      118.50      130.15      9.22 o 
   1   3   0     4556.14     4746.94     21.43 o 
   2   3   0      642.11      595.83      5.49 o 
   3   3   0      135.96      139.38      2.99 o 
   4   3   0       31.26       26.53      2.65 o 
   5   3   0       76.19       86.61      5.85 o 
   6   3   0        5.02        4.94      3.02 o 
   0   4   0      351.63      291.27      2.08 o 
   1   4   0     2007.27     1972.92      9.00 o 
   2   4   0       33.18       41.02      1.30 o 
   3   4   0       40.62       39.49      2.03 o 
   4   4   0      356.24      341.80      6.47 o 
   5   4   0      130.09      137.17      6.33 o 
   6   4   0       13.74       20.25      5.08 o 
   1   5   0     8729.90     8437.24     32.02 o 
   2   5   0     2999.27     3048.83     17.42 o 
   3   5   0      222.32      220.30      3.65 o 
   4   5   0      120.81      115.95      4.67 o 
   5   5   0        0.13        4.70      2.68 o 
   6   5   0       23.20       13.75      4.10 o 
   0   6   0       83.96       65.61      1.12 o 
   1   6   0      524.84      494.51      2.65 o 
   2   6   0     1803.20     1893.37      9.61 o 
   3   6   0      201.42      200.36      3.40 o 
   4   6   0      433.45      443.83      7.85 o 
   5   6   0       35.57       30.39      3.81 o 
   6   6   0       43.63       45.68      5.46 o 
   1   7   0      855.90      840.27      3.96 o 
   2   7   0        0.21        3.20      0.53 o 
   3   7   0      227.77      244.13      3.93 o 
   4   7   0      228.37      220.60      5.75 o 
   5   7   0        0.09        4.54      2.81 o 
   6   7   0       39.75       38.16      4.60 o 
   0   8   0      901.09      875.60      5.22 o 
   1   8   0     3809.65     3868.20     13.27 o 
   2   8   0        0.64        0.87      0.44 o 
   3   8   0      772.38      799.65      6.35 o 
   4   8   0       63.72       62.05      4.06 o 
   5   8   0       54.43       53.70      4.81 o 
   6   8   0       20.63        3.08      8.69 o 
   1   9   0      142.11      167.02      1.65 o 
   2   9   0      335.37      335.93      2.70 o 
   3   9   0      130.44      148.83      2.80 o 
   4   9   0       96.02       98.17      4.01 o 
   5   9   0       22.85       27.47      3.87 o 
   6   9   0       18.59        3.31      5.21 o 
   0  10   0      757.00      765.75      5.01 o 
   1  10   0       80.52       95.85      1.31 o 
   2  10   0      545.15      546.50      3.72 o 
   3  10   0      517.40      503.38      4.88 o 
   4  10   0      120.97      127.49      4.60 o 
   5  10   0        1.88        0.47      2.01 o 
   6  10   0       42.54       42.71      5.28 o 
   1  11   0       13.65        9.99      0.59 o 
   2  11   0      305.23      329.67      2.93 o 
   3  11   0        1.88        1.66      0.85 o 
   4  11   0        6.51        4.62      2.15 o 
   5  11   0       16.48       14.33      3.03 o 
   6  11   0        0.71       -1.88      3.12 o 
   0  12   0      448.00      465.72      3.99 o 
   1  12   0      175.78      145.56      1.70 o 
   2  12   0       11.33       18.06      0.95 o 
   3  12   0       25.71       26.33      1.74 o 
   4  12   0       18.44       17.04      2.28 o 
   5  12   0       34.23       38.18      4.01 o 
   6  12   0        8.00        4.23      4.57 o 
   1  13   0     1935.32     2015.69      8.22 o 
   2  13   0     1530.49     1553.55      7.72 o 
   3  13   0       80.48       80.84      2.76 o 
   4  13   0        0.02        4.59      1.72 o 
   5  13   0       44.10       34.87      4.28 o 
   6  13   0        0.32        5.93      3.61 o 
   0  14   0      105.98      125.93      2.26 o 
   1  14   0      250.46      261.36      2.51 o 
   2  14   0        5.95        3.45      0.57 o 
   3  14   0      126.04      115.20      2.85 o 
   4  14   0      495.42      488.48      9.35 o 
   5  14   0       80.13       71.69      5.97 o 
   6  14   0       45.13       37.12      5.14 o 
   1  15   0       56.79       58.28      1.51 o 
   2  15   0       80.54       83.11      1.84 o 
   3  15   0       48.40       40.47      2.19 o 
   4  15   0       74.34       80.53      4.71 o 
   5  15   0      626.39      635.02     12.88 o 
   6  15   0       28.59       21.36      4.48 o 
   0  16   0       39.59       44.52      2.91 o 
   1  16   0      211.37      199.90      2.52 o 
   2  16   0      108.00      100.77      2.20 o 
   3  16   0       22.64       20.61      1.94 o 
   4  16   0      110.16      111.09      5.24 o 
   5  16   0       20.80       32.78      4.22 o 
   6  16   0        6.20        6.55      4.37 o 
   1  17   0      127.19      115.81      2.12 o 
   2  17   0        6.38        7.12      1.22 o 
   3  17   0       14.80       15.56      1.89 o 
   4  17   0       59.31       51.35      4.16 o 
   5  17   0       62.39       62.37      5.86 o 
   0  18   0     1591.46     1559.50     13.93 o 
   1  18   0       84.26       84.58      2.86 o 
   2  18   0        0.06        2.71      1.17 o 
   3  18   0      428.39      414.11      7.00 o 
   4  18   0       16.32       18.99      4.00 o 
   5  18   0       54.88       46.91      4.97 o 
   1  19   0     1632.19     1602.00     10.28 o 
   2  19   0        1.34        2.08      1.18 o 
   3  19   0       64.85       69.06      3.63 o 
   4  19   0       20.67       21.55      3.07 o 
   5  19   0        3.29        3.58      2.57 o 
   0  20   0      458.68      449.47      8.88 o 
   1  20   0      111.67      121.84      3.02 o 
   2  20   0      187.08      176.49      4.92 o 
   3  20   0      219.79      215.76      5.42 o 
   4  20   0       23.75       18.54      2.78 o 
   5  20   0       29.10       31.22      5.84 o 
   1  21   0      134.34      132.23      3.37 o 
   2  21   0       36.49       35.01      3.01 o 
   3  21   0        7.94        9.99      1.99 o 
   4  21   0        8.39       10.13      2.62 o 
   5  21   0        0.12        2.55      2.81 o 
   0  22   0      221.38      221.55      6.32 o 
   1  22   0        1.91        3.09      1.35 o 
   2  22   0      289.48      282.11      6.60 o 
   3  22   0       20.85       21.46      2.88 o 
   4  22   0       13.12       15.28      3.22 o 
   5  22   0        0.82       -0.97      2.80 o 
   1  23   0       26.12       20.08      2.75 o 
   2  23   0      153.79      148.28      5.66 o 
   3  23   0        9.12       13.98      5.59 o 
   4  23   0       53.13       56.13     12.10 o 
   0  24   0      122.70      137.38      6.44 o 
   1  24   0        7.37        3.60      1.42 o 
   2  24   0       88.72      102.90      6.50 o 
   3  24   0       42.74       42.64      4.37 o 
   4  24   0        1.69        3.77      4.71 o 
   1  25   0       34.38       30.65      2.96 o 
   2  25   0        5.13        6.43      2.52 o 
   3  25   0        0.01        4.69      2.62 o 
   4  25   0        4.15        7.32      4.69 o 
   0  26   0       57.50       72.94      5.98 o 
   1  26   0       35.71       32.49      3.07 o 
   2  26   0        0.85        3.57      2.38 o 
   3  26   0        3.98        6.52      2.95 o 
   4  26   0        0.14        0.01      3.85 o 
   1  27   0        0.33        1.52      3.17 o 
   2  27   0       87.65      111.37     11.78 o 
   3  27   0        7.45       13.79      3.58 o 
   0  28   0        1.51        1.16      3.02 o 
   1  28   0       10.95       19.95      5.16 o 
   2  28   0       37.86       46.06      7.71 o 
   3  28   0       73.79       86.68     11.85 o 
   1  29   0      306.61      342.23     10.65 o 
   2  29   0       16.00        8.56      5.42 o 
   0  30   0      238.04      265.61     12.52 o 
   1  30   0       32.75       44.86      4.80 o 
   2  30   0       23.24       15.12      5.68 o 
   1  31   0       10.76       27.02      7.06 o 
  -7   1   1       10.58       12.48      4.65 o 
  -6   1   1       10.56       13.28      4.16 o 
  -5   1   1        0.10        2.28      2.55 o 
  -4   1   1      176.23      186.30      4.43 o 
  -3   1   1     1204.01     1242.44      8.46 o 
  -2   1   1      997.38     1067.58      6.59 o 
  -1   1   1     2576.76     2473.03     12.26 o 
   0   1   1       44.21       39.73      0.49 o 
   1   1   1      115.19      100.99      1.37 o 
   2   1   1       44.60       41.63      1.78 o 
   3   1   1      182.59      168.57      4.61 o 
   4   1   1       16.26       19.13      2.32 o 
   5   1   1        0.11        6.45      2.72 o 
   6   1   1        0.01        1.23      4.84 o 
  -7   2   1        0.13        3.09      4.26 o 
  -6   2   1       31.97       34.72      5.08 o 
  -5   2   1       66.47       65.08      5.89 o 
  -4   2   1       21.41       18.71      1.97 o 
  -3   2   1      530.31      559.69      5.64 o 
  -2   2   1     1731.31     1711.33      8.91 o 
  -1   2   1      359.67      332.70      2.07 o 
   0   2   1        8.72       -0.29      0.29 o 
   1   2   1      224.06      210.55      2.07 o 
   2   2   1     3027.39     2921.77     15.97 o 
   3   2   1      693.02      687.84      7.46 o 
   4   2   1      264.39      274.29      6.08 o 
   5   2   1      160.61      184.09     13.66 o 
   6   2   1       63.90       84.83      6.92 o 
  -6   3   1       20.11       17.48      3.85 o 
  -5   3   1       14.18       16.30      2.50 o 
  -4   3   1      301.73      299.53      5.80 o 
  -3   3   1      796.23      760.18      6.77 o 
  -2   3   1      479.19      476.64      3.80 o 
  -1   3   1     2237.43     2126.07      9.23 o 
   0   3   1      475.81      474.98      2.31 o 
   1   3   1      130.15      126.69      1.72 o 
   2   3   1       78.98       86.81      1.65 o 
   3   3   1       46.63       49.07      1.74 o 
   4   3   1      317.94      368.73      9.39 o 
   5   3   1        3.27        4.93      2.58 o 
   6   3   1      244.00      309.92     12.63 o 
  -6   4   1        2.32        6.13      3.31 o 
  -5   4   1      927.41      964.70     12.74 o 
  -4   4   1       19.33       17.09      2.37 o 
  -3   4   1      720.20      720.69      6.01 o 
  -2   4   1     1801.68     1905.55      9.07 o 
  -1   4   1      491.86      482.20      2.91 o 
   0   4   1      944.63      921.87      3.53 o 
   1   4   1      696.90      699.51      4.31 o 
   2   4   1      186.66      170.34      2.63 o 
   3   4   1       65.50       67.98      2.05 o 
   4   4   1       12.86       13.76      2.91 o 
   5   4   1        2.66        5.02      2.55 o 
   6   4   1      134.55      151.06      9.95 o 
  -6   5   1       52.49       47.57      8.83 o 
  -5   5   1      544.47      582.81      9.80 o 
  -4   5   1      135.03      152.44      3.98 o 
  -3   5   1      305.34      307.20      3.82 o 
  -2   5   1        0.10        0.06      0.31 o 
  -1   5   1      763.66      740.55      4.15 o 
   0   5   1       88.62       68.38      0.77 o 
   1   5   1      748.13      770.47      3.77 o 
   2   5   1        0.43        0.67      0.44 o 
   3   5   1      182.96      204.04      3.64 o 
   4   5   1       86.78       84.83      3.40 o 
   5   5   1       40.19       43.88      9.31 o 
   6   5   1        5.51        0.01      4.26 o 
  -6   6   1       46.59       40.73      5.67 o 
  -5   6   1      191.24      211.45      6.13 o 
  -4   6   1      142.85      130.14      3.88 o 
  -3   6   1        2.29        2.48      0.52 o 
  -2   6   1      119.93      111.14      1.75 o 
  -1   6   1     1254.95     1285.34      5.12 o 
   0   6   1      364.05      395.97      2.12 o 
   1   6   1      120.18      143.54      1.37 o 
   2   6   1        3.34        3.47      0.53 o 
   3   6   1      426.06      460.16      6.06 o 
   4   6   1      216.39      214.27      6.17 o 
   5   6   1       41.83       48.08      5.35 o 
   6   6   1        2.75        0.55      3.30 o 
  -6   7   1      157.87      171.23      8.56 o 
  -5   7   1       75.86       72.20      6.15 o 
  -4   7   1      143.04      143.50      4.13 o 
  -3   7   1      275.69      281.43      3.51 o 
  -2   7   1       97.12      116.65      1.64 o 
  -1   7   1       44.82       44.48      0.84 o 
   0   7   1      828.44      833.32      3.66 o 
   1   7   1        9.82       16.62      0.65 o 
   2   7   1     1641.13     1658.66      9.21 o 
   3   7   1      238.68      237.67      3.47 o 
   4   7   1        4.80        6.15      1.52 o 
   5   7   1        1.05        1.31      2.58 o 
   6   7   1        2.30       -2.12      2.46 o 
  -6   8   1        1.53        5.52      3.36 o 
  -5   8   1       11.34        6.00      5.81 o 
  -4   8   1       27.82       22.92      2.25 o 
  -3   8   1       68.85       64.40      1.89 o 
  -2   8   1      399.97      392.35      3.08 o 
  -1   8   1     7777.11     7959.10     22.74 o 
   0   8   1       33.61       36.41      0.93 o 
   1   8   1     1758.69     1770.37      8.70 o 
   2   8   1       27.55       38.96      1.44 o 
   3   8   1        1.18        1.51      0.75 o 
   4   8   1        0.41       -1.08      1.08 o 
   5   8   1       35.14       45.13      6.46 o 
   6   8   1        0.23       -0.92      3.81 o 
  -6   9   1        0.53        2.21      2.86 o 
  -5   9   1        1.55        1.86      3.01 o 
  -4   9   1       20.12       21.04      2.56 o 
  -3   9   1       12.39        7.67      0.91 o 
  -2   9   1        4.51        2.75      0.47 o 
  -1   9   1     2518.40     2537.84      9.03 o 
   0   9   1      814.44      827.81      3.91 o 
   1   9   1      340.99      366.96      2.62 o 
   2   9   1        1.33        1.94      0.42 o 
   3   9   1       24.11       23.12      1.36 o 
   4   9   1        0.22        0.15      1.26 o 
   5   9   1       21.65       21.93      4.01 o 
   6   9   1        0.07        0.42      2.79 o 
  -6  10   1        6.71        6.15      4.68 o 
  -5  10   1        0.23        0.05      2.84 o 
  -4  10   1       38.18       38.97      3.06 o 
  -3  10   1        0.07        1.45      0.69 o 
  -2  10   1      447.54      476.34      3.15 o 
  -1  10   1     2467.35     2785.38      9.75 o 
   0  10   1       12.26       13.76      0.63 o 
   1  10   1      186.86      192.83      1.89 o 
   2  10   1     2677.24     2759.50     12.27 o 
   3  10   1      138.43      141.62      2.79 o 
   4  10   1        7.21        6.54      1.80 o 
   5  10   1        1.19       -1.51      2.33 o 
   6  10   1        7.60       12.15      5.35 o 
  -6  11   1       22.96       21.24      4.37 o 
  -5  11   1        2.15        4.52      2.34 o 
  -4  11   1        6.39        3.41      1.47 o 
  -3  11   1       76.87       66.18      2.40 o 
  -2  11   1     1440.98     1569.43      6.93 o 
  -1  11   1     1380.58     1557.72      6.49 o 
   0  11   1     4879.05     4988.27     15.78 o 
   1  11   1        3.59        2.87      0.41 o 
   2  11   1        0.07        2.06      0.47 o 
   3  11   1       46.12       38.44      1.85 o 
   4  11   1       35.04       41.79      3.63 o 
   5  11   1       12.23       11.50      3.49 o 
   6  11   1        7.35        8.34      3.35 o 
  -6  12   1        0.03        0.54      2.91 o 
  -5  12   1       75.88       84.81      7.66 o 
  -4  12   1      247.90      235.02      5.39 o 
  -3  12   1       74.36       85.77      2.50 o 
  -2  12   1      943.50      872.33      4.68 o 
  -1  12   1      139.44      177.36      1.91 o 
   0  12   1       68.28       76.69      1.24 o 
   1  12   1     3304.52     3258.10     11.80 o 
   2  12   1      726.34      707.34      4.68 o 
   3  12   1       27.17       35.31      2.17 o 
   4  12   1      124.52      131.83      7.00 o 
   5  12   1       74.16       57.63      6.08 o 
   6  12   1        0.98        1.47      3.52 o 
  -6  13   1        0.31       -0.28      2.84 o 
  -5  13   1        1.88       -0.31      1.94 o 
  -4  13   1      181.51      171.29      5.03 o 
  -3  13   1      488.70      464.60      5.51 o 
  -2  13   1       73.15       86.54      1.60 o 
  -1  13   1     1346.88     1368.19      6.37 o 
   0  13   1     2751.64     2709.27      9.83 o 
   1  13   1      275.41      248.52      2.31 o 
   2  13   1       45.86       51.62      1.74 o 
   3  13   1      636.41      590.50      8.00 o 
   4  13   1        7.77        9.02      2.07 o 
   5  13   1        2.48        3.15      2.83 o 
   6  13   1        0.07       -2.10      4.21 o 
  -6  14   1        1.22       -2.75      2.75 o 
  -5  14   1       12.50       11.55      2.73 o 
  -4  14   1       89.85       86.71      4.61 o 
  -3  14   1       33.94       34.30      2.34 o 
  -2  14   1       71.46       71.96      1.54 o 
  -1  14   1       62.53       62.05      1.44 o 
   0  14   1      123.67      131.36      1.74 o 
   1  14   1      858.25      842.77      4.74 o 
   2  14   1       79.82       83.47      2.00 o 
   3  14   1       28.83       28.04      2.07 o 
   4  14   1      136.99      139.32      5.48 o 
   5  14   1       52.55       50.70      4.69 o 
   6  14   1        6.61        3.05      3.91 o 
  -6  15   1       15.33        5.09      4.44 o 
  -5  15   1        0.48       -1.58      1.90 o 
  -4  15   1      322.39      343.55      9.99 o 
  -3  15   1       73.91       64.32      2.78 o 
  -2  15   1      166.84      168.36      2.32 o 
  -1  15   1      315.52      291.85      2.92 o 
   0  15   1       52.53       55.09      1.44 o 
   1  15   1       57.35       62.17      1.59 o 
   2  15   1      380.94      374.47      4.23 o 
   3  15   1      230.49      234.25      5.00 o 
   4  15   1        6.12        2.94      2.45 o 
   5  15   1       18.24       22.47      3.86 o 
   6  15   1        1.14       -2.49      3.06 o 
  -6  16   1        1.15        0.32      3.10 o 
  -5  16   1       32.66       28.62      3.94 o 
  -4  16   1       62.45       64.90      3.83 o 
  -3  16   1       44.66       47.64      2.72 o 
  -2  16   1      895.80      847.07      6.31 o 
  -1  16   1      703.68      697.71      4.91 o 
   0  16   1      417.91      422.58      3.36 o 
   1  16   1      180.51      186.14      2.38 o 
   2  16   1      679.94      650.20      6.47 o 
   3  16   1       96.85       94.58      3.94 o 
   4  16   1       41.65       39.13      4.01 o 
   5  16   1      124.49      129.98     10.32 o 
  -5  17   1        0.06        2.05      2.13 o 
  -4  17   1       63.06       53.65      3.73 o 
  -3  17   1      171.11      156.36      4.04 o 
  -2  17   1       63.92       65.48      2.28 o 
  -1  17   1      397.02      368.60      3.55 o 
   0  17   1      528.88      509.44      3.94 o 
   1  17   1     1431.96     1419.01      8.18 o 
   2  17   1      585.41      570.77      6.83 o 
   3  17   1      338.94      336.57      7.23 o 
   4  17   1      170.68      165.59      6.36 o 
   5  17   1       32.79       28.08      4.41 o 
  -5  18   1       57.33       52.93      5.38 o 
  -4  18   1      208.99      162.57      7.02 o 
  -3  18   1      381.70      344.81      6.20 o 
  -2  18   1      237.40      224.34      4.14 o 
  -1  18   1      551.37      539.67      5.30 o 
   0  18   1      753.93      761.00      5.65 o 
   1  18   1     1127.54     1105.64      7.60 o 
   2  18   1       34.53       32.03      2.42 o 
   3  18   1        1.56        2.58      1.19 o 
   4  18   1        8.40        8.32      2.27 o 
   5  18   1        3.10        2.27      2.42 o 
  -5  19   1        1.92        3.75      2.64 o 
  -4  19   1        4.68        2.43      1.50 o 
  -3  19   1      142.56      123.43      5.54 o 
  -2  19   1        9.67        5.14      1.33 o 
  -1  19   1       37.14       40.23      2.07 o 
   0  19   1      133.58      142.82      2.89 o 
   1  19   1      393.65      377.15      4.53 o 
   2  19   1      270.08      266.09      5.35 o 
   3  19   1        2.88        0.09      1.34 o 
   4  19   1       26.35       21.86      3.76 o 
   5  19   1       11.30       13.12      3.48 o 
  -5  20   1        8.97       14.92      3.40 o 
  -4  20   1        2.07        0.71      1.64 o 
  -3  20   1        0.90        3.12      1.77 o 
  -2  20   1      182.43      196.12      5.06 o 
  -1  20   1       33.74       37.12      2.40 o 
   0  20   1     1312.00     1286.10     10.51 o 
   1  20   1     1244.16     1207.44      9.67 o 
   2  20   1      433.39      425.72      6.82 o 
   3  20   1        5.33        6.12      1.64 o 
   4  20   1        9.94       10.24      2.55 o 
   5  20   1        1.12        2.46      2.70 o 
  -5  21   1       46.88       50.22      5.55 o 
  -4  21   1        0.04        1.19      1.76 o 
  -3  21   1       72.97       90.57      5.24 o 
  -2  21   1      137.94      146.81      4.79 o 
  -1  21   1      450.96      466.73      6.56 o 
   0  21   1      889.49      872.02      8.58 o 
   1  21   1       48.40       56.26      2.93 o 
   2  21   1      115.57      117.88      4.57 o 
   3  21   1       64.70       64.20      4.45 o 
   4  21   1        4.67        4.22      3.48 o 
   5  21   1        0.06        0.25      2.74 o 
  -5  22   1       64.18       62.89      8.57 o 
  -4  22   1       16.70       17.82      2.95 o 
  -3  22   1       34.95       29.21      3.41 o 
  -2  22   1      189.20      206.21      6.99 o 
  -1  22   1      171.16      148.40      3.98 o 
   0  22   1      149.11      155.63      4.02 o 
   1  22   1        0.16       -0.08      1.12 o 
   2  22   1        6.90        9.82      2.05 o 
   3  22   1       24.75       20.95      2.94 o 
   4  22   1        6.50       12.52      3.48 o 
  -4  23   1       13.68       14.01      2.61 o 
  -3  23   1       29.56       29.48      4.24 o 
  -2  23   1       32.46       42.80      4.60 o 
  -1  23   1      127.53      127.65      5.12 o 
   0  23   1        8.78       13.81      1.84 o 
   1  23   1        8.68        9.43      2.02 o 
   2  23   1       11.26        6.62      2.00 o 
   3  23   1       45.93       51.54      4.53 o 
   4  23   1       12.55       17.12      3.78 o 
  -4  24   1        4.48        6.42      2.81 o 
  -3  24   1       27.67       23.16      5.51 o 
  -2  24   1        3.18        5.80      1.97 o 
  -1  24   1        2.11        4.25      1.73 o 
   0  24   1      341.30      324.46      6.89 o 
   1  24   1       38.82       30.15      5.02 o 
   2  24   1      159.73      164.57      6.56 o 
   3  24   1       37.42       35.16      4.28 o 
   4  24   1        0.02        3.42      5.63 o 
  -4  25   1       15.90       19.01      3.81 o 
  -3  25   1       11.15        8.86      2.84 o 
  -2  25   1       15.25       17.97      3.24 o 
  -1  25   1      127.77      143.85      5.27 o 
   0  25   1      139.62      145.50      5.04 o 
   1  25   1       11.83       14.99      2.42 o 
   2  25   1       29.85       33.35      3.82 o 
   3  25   1       56.75       59.31      5.04 o 
   4  25   1       81.97      103.06      9.55 o 
  -4  26   1       67.49       43.93     11.66 o 
  -3  26   1        1.63        3.36      3.31 o 
  -2  26   1       80.62       91.42      6.62 o 
  -1  26   1      296.98      301.77      6.51 o 
   0  26   1       87.65      103.59      5.53 o 
   1  26   1      253.40      259.87     11.35 o 
   2  26   1       21.98       18.04      3.45 o 
   3  26   1        7.61        6.47      2.62 o 
  -3  27   1      121.73      144.34     25.55 o 
  -2  27   1       48.78       44.65      8.04 o 
  -1  27   1       50.73       52.10      3.53 o 
   0  27   1       12.89       16.96      3.31 o 
   1  27   1       16.88       24.98      3.45 o 
   2  27   1       64.52       76.09      7.58 o 
   3  27   1        0.52        1.86      2.75 o 
  -3  28   1       10.97        6.85      3.07 o 
  -2  28   1        0.08        4.82      3.36 o 
  -1  28   1        0.09        3.98      1.89 o 
   0  28   1        0.03       13.26      3.37 o 
   1  28   1      139.98      159.24      7.30 o 
   2  28   1       12.99       20.65      3.74 o 
   3  28   1        0.45       13.43     11.41 o 
  -2  29   1       36.69       77.13     23.53 o 
  -1  29   1        0.17        6.77      3.07 o 
   0  29   1      221.08      249.43      8.83 o 
   1  29   1        2.81       12.15      3.32 o 
   2  29   1        1.43        6.86      4.06 o 
  -2  30   1       34.75       79.50     20.23 o 
  -1  30   1       67.67       95.20     15.08 o 
   0  30   1       14.35       21.73      5.28 o 
   1  30   1      111.83      125.03      8.35 o 
   2  30   1       11.65       28.03      7.46 o 
  -1  31   1       68.36       79.06      9.23 o 
   0  31   1       66.15       91.96      9.69 o 
   1  31   1        0.90        4.29      4.14 o 
  -7   0   2       50.88       38.88     12.29 o 
  -6   0   2       78.32       74.48     10.28 o 
  -5   0   2      364.51      358.58     10.85 o 
  -4   0   2       31.80       29.21      2.77 o 
  -3   0   2     1548.75     1562.95     12.97 o 
  -2   0   2      646.04      670.08      6.29 o 
  -1   0   2     4619.03     4581.55     17.44 o 
   0   0   2       77.87       72.10      1.05 o 
   1   0   2    21287.87    20900.38    183.79 o 
   2   0   2     1435.76     1562.38     18.17 o 
   3   0   2      119.32      114.94      5.03 o 
   4   0   2       77.98       76.80      5.40 o 
   5   0   2       92.33      108.23     12.62 o 
   6   0   2        0.11        7.67      6.46 o 
  -7   1   2        0.01       -2.33      4.48 o 
  -6   1   2        0.64        2.13      3.46 o 
  -5   1   2       85.15       93.57      5.60 o 
  -4   1   2       27.12       23.97      1.83 o 
  -3   1   2      310.30      317.13      3.42 o 
  -2   1   2     2808.77     2806.28     12.61 o 
  -1   1   2     3169.43     3063.92      8.47 o 
   0   1   2       30.98       50.61      0.63 o 
   1   1   2    40143.77    38700.05    150.55 o 
   2   1   2       45.05       41.16      2.32 o 
   3   1   2      199.13      177.10      4.69 o 
   4   1   2       60.91       60.04      3.59 o 
   5   1   2       34.40       32.89      9.90 o 
   6   1   2       10.89       15.25      4.66 o 
  -6   2   2       29.44       23.27      5.78 o 
  -5   2   2       16.82        8.60      2.30 o 
  -4   2   2        8.71        8.74      1.23 o 
  -3   2   2        6.48       10.67      0.93 o 
  -2   2   2     2237.58     2404.20     10.49 o 
  -1   2   2     1201.40     1199.56      3.94 o 
   0   2   2       19.94        8.99      0.34 o 
   1   2   2    15320.62    14591.77    118.97 o 
   2   2   2     1032.65     1029.20      7.82 o 
   3   2   2      201.24      206.72      5.94 o 
   4   2   2        0.75       -0.30      1.32 o 
   5   2   2       67.06       72.55      6.66 o 
   6   2   2       33.68       28.83      5.51 o 
  -6   3   2       53.08       56.69      6.20 o 
  -5   3   2       47.47       51.16      3.78 o 
  -4   3   2       66.93       64.53      2.57 o 
  -3   3   2      922.96      941.62      7.37 o 
  -2   3   2      607.78      705.86      4.18 o 
  -1   3   2       22.09       28.48      0.58 o 
   0   3   2     3707.02     3816.57     11.13 o 
   1   3   2     2342.45     2305.16     12.41 o 
   2   3   2     1031.56     1006.64      7.04 o 
   3   3   2       32.88       37.49      2.23 o 
   4   3   2      103.33      102.36      4.05 o 
   5   3   2       40.14       48.96      5.73 o 
   6   3   2       28.97       22.72      4.33 o 
  -6   4   2       62.69       71.11      7.66 o 
  -5   4   2        0.33       -1.44      1.44 o 
  -4   4   2      171.87      175.04      4.91 o 
  -3   4   2        1.26        6.38      0.82 o 
  -2   4   2        9.14       12.23      0.65 o 
  -1   4   2     1164.81     1110.80      4.07 o 
   0   4   2    14339.63    14241.56     40.14 o 
   1   4   2     2483.78     2313.42     11.84 o 
   2   4   2     1971.49     1950.64     11.77 o 
   3   4   2     1279.50     1324.59      9.87 o 
   4   4   2        5.12        9.20      1.81 o 
   5   4   2       67.22       64.10      6.23 o 
   6   4   2        0.47        3.27      3.30 o 
  -6   5   2       13.59        5.23      3.37 o 
  -5   5   2       24.72       21.35      3.39 o 
  -4   5   2      489.23      504.89      6.88 o 
  -3   5   2      382.45      423.09      4.24 o 
  -2   5   2      132.07      104.55      1.43 o 
  -1   5   2      734.07      694.71      3.12 o 
   0   5   2     3455.17     3291.36     10.07 o 
   1   5   2       13.38       15.45      0.69 o 
   2   5   2      208.41      197.30      2.97 o 
   3   5   2      284.78      322.60      4.35 o 
   4   5   2      252.77      258.24      6.77 o 
   5   5   2        2.16        3.85      2.54 o 
   6   5   2       11.31       13.10      3.93 o 
  -6   6   2       24.24       15.53      4.12 o 
  -5   6   2       26.41       27.13      3.52 o 
  -4   6   2       48.02       53.62      2.79 o 
  -3   6   2     3197.36     3202.20     16.09 o 
  -2   6   2       15.02       16.89      0.78 o 
  -1   6   2     1811.29     1911.94      6.47 o 
   0   6   2      340.94      319.87      1.96 o 
   1   6   2       37.42       34.22      0.81 o 
   2   6   2      613.11      577.58      5.15 o 
   3   6   2       32.99       34.11      2.56 o 
   4   6   2       17.69       17.48      1.95 o 
   5   6   2        6.38        7.50      3.67 o 
   6   6   2        3.07        1.64      3.15 o 
  -6   7   2       51.64       53.51      6.29 o 
  -5   7   2      267.08      267.36      8.67 o 
  -4   7   2       37.21       32.99      2.64 o 
  -3   7   2       10.91       11.45      1.08 o 
  -2   7   2       85.90       89.56      1.38 o 
  -1   7   2     1626.70     1837.52      6.35 o 
   0   7   2     3656.50     3751.93     11.90 o 
   1   7   2      126.06      126.61      1.42 o 
   2   7   2        0.19        1.95      0.53 o 
   3   7   2       52.44       49.46      1.99 o 
   4   7   2      103.77       95.05      4.23 o 
   5   7   2       32.58       34.77      5.74 o 
   6   7   2        1.11        6.70      3.85 o 
  -6   8   2        9.83       15.00      6.16 o 
  -5   8   2      278.32      275.58      8.33 o 
  -4   8   2       47.88       44.45      2.81 o 
  -3   8   2      301.46      301.32      3.49 o 
  -2   8   2       80.25       84.45      1.34 o 
  -1   8   2      459.16      479.91      2.75 o 
   0   8   2      128.98      157.49      1.42 o 
   1   8   2        9.68        9.56      0.56 o 
   2   8   2      563.95      542.75      4.82 o 
   3   8   2       24.00       23.88      1.65 o 
   4   8   2        0.26       -1.12      1.12 o 
   5   8   2       49.82       47.53      5.47 o 
   6   8   2        0.04        0.87      3.25 o 
  -6   9   2       16.21       15.44      5.59 o 
  -5   9   2      190.69      186.14      7.27 o 
  -4   9   2      229.18      230.94      4.96 o 
  -3   9   2       22.15       19.77      1.28 o 
  -2   9   2     3427.67     3524.90     13.36 o 
  -1   9   2      899.67      973.10      4.47 o 
   0   9   2        3.02        7.19      0.46 o 
   1   9   2      647.39      643.78      3.66 o 
   2   9   2     1532.62     1483.76      9.53 o 
   3   9   2        2.46        1.66      0.83 o 
   4   9   2       60.38       59.56      3.71 o 
   5   9   2        5.16        7.97      3.13 o 
   6   9   2        2.15        2.86      3.05 o 
  -6  10   2        1.14       -2.69      3.16 o 
  -5  10   2       10.73        5.46      2.70 o 
  -4  10   2       15.11       14.20      1.82 o 
  -3  10   2      123.03      111.25      2.41 o 
  -2  10   2      203.26      264.82      2.30 o 
  -1  10   2     1772.48     1922.23      7.36 o 
   0  10   2      189.64      184.71      1.71 o 
   1  10   2      172.24      166.78      1.82 o 
   2  10   2       60.31       68.81      1.80 o 
   3  10   2      175.54      182.93      3.31 o 
   4  10   2        3.89        2.47      1.65 o 
   5  10   2       20.39       15.99      3.57 o 
   6  10   2        7.41        4.98      3.05 o 
  -6  11   2        0.45       -1.36      2.84 o 
  -5  11   2       81.09       82.37      5.76 o 
  -4  11   2        3.79        2.27      1.31 o 
  -3  11   2      162.41      147.50      2.88 o 
  -2  11   2      221.19      211.36      2.13 o 
  -1  11   2       14.93        6.49      0.50 o 
   0  11   2        1.02        0.02      0.31 o 
   1  11   2      451.81      440.67      3.32 o 
   2  11   2      374.78      387.71      3.40 o 
   3  11   2      175.54      175.78      3.79 o 
   4  11   2       22.53       14.13      2.35 o 
   5  11   2       78.31       94.61      7.14 o 
   6  11   2       22.07       25.26      5.75 o 
  -6  12   2        4.48        1.34      2.89 o 
  -5  12   2       48.13       50.84      4.81 o 
  -4  12   2      369.56      357.76      6.07 o 
  -3  12   2      112.22      123.48      3.31 o 
  -2  12   2      104.75       90.33      1.55 o 
  -1  12   2     1063.76     1100.23      5.00 o 
   0  12   2      987.62     1104.44      5.23 o 
   1  12   2        0.02        0.22      0.37 o 
   2  12   2       92.30      102.52      2.21 o 
   3  12   2       15.80       18.44      1.80 o 
   4  12   2       24.80       17.53      2.82 o 
   5  12   2       17.05       12.13      4.87 o 
   6  12   2       10.74        2.13      3.81 o 
  -6  13   2        0.20       -2.88      2.88 o 
  -5  13   2       85.01       85.70      5.65 o 
  -4  13   2     1136.98     1128.15     12.19 o 
  -3  13   2      160.86      162.92      3.36 o 
  -2  13   2      471.82      474.41      3.56 o 
  -1  13   2      167.48      203.83      2.03 o 
   0  13   2      341.05      348.22      2.73 o 
   1  13   2       87.51       86.47      1.49 o 
   2  13   2        0.52        1.37      0.51 o 
   3  13   2      188.22      188.36      4.23 o 
   4  13   2        7.14        6.40      2.19 o 
   5  13   2       70.39       73.24      6.59 o 
   6  13   2        2.52        2.68      3.35 o 
  -6  14   2       31.58       34.12      5.15 o 
  -5  14   2      118.09      112.90      6.49 o 
  -4  14   2      660.72      661.75      9.15 o 
  -3  14   2       90.25      109.22      3.43 o 
  -2  14   2       64.67       71.92      1.65 o 
  -1  14   2      136.13      123.90      1.75 o 
   0  14   2     1215.75     1194.96      5.69 o 
   1  14   2       30.98       29.88      1.12 o 
   2  14   2      127.38      132.77      2.69 o 
   3  14   2      181.76      183.96      4.44 o 
   4  14   2       10.84       11.43      3.21 o 
   5  14   2       11.36       15.54      3.88 o 
   6  14   2       18.54       11.63      5.01 o 
  -6  15   2        0.47       -0.13      2.66 o 
  -5  15   2        1.68        3.12      2.15 o 
  -4  15   2      260.61      242.26      5.60 o 
  -3  15   2     1149.94     1062.26     10.98 o 
  -2  15   2        1.17        0.53      0.58 o 
  -1  15   2      878.92      837.40      4.75 o 
   0  15   2       97.25       94.61      1.63 o 
   1  15   2        3.77        1.81      0.53 o 
   2  15   2      581.00      591.11      5.80 o 
   3  15   2       48.01       45.30      2.97 o 
   4  15   2       27.53       34.41      3.69 o 
   5  15   2       67.66       74.81      7.26 o 
  -6  16   2       17.98       18.51      4.09 o 
  -5  16   2       29.41       31.67      3.91 o 
  -4  16   2       33.21       29.50      2.73 o 
  -3  16   2       12.45       10.24      1.93 o 
  -2  16   2        1.99       -0.18      0.67 o 
  -1  16   2        1.79        3.35      0.58 o 
   0  16   2       14.52       10.31      0.75 o 
   1  16   2      177.98      172.82      2.39 o 
   2  16   2       13.88       12.43      1.30 o 
   3  16   2       21.91       14.54      2.14 o 
   4  16   2        3.01        5.13      2.35 o 
   5  16   2        0.40        5.01      3.06 o 
  -5  17   2        3.75        5.70      2.63 o 
  -4  17   2      190.02      178.94      5.56 o 
  -3  17   2        0.40       -0.25      1.23 o 
  -2  17   2       99.84       96.41      2.46 o 
  -1  17   2       27.00       29.54      1.36 o 
   0  17   2      212.73      201.60      2.69 o 
   1  17   2      722.38      691.12      5.88 o 
   2  17   2      126.71      130.27      3.47 o 
   3  17   2       63.73       61.12      4.37 o 
   4  17   2      168.95      156.75      6.71 o 
   5  17   2       14.62        5.27      3.40 o 
  -5  18   2        0.00        1.45      2.28 o 
  -4  18   2       15.71       13.71      2.25 o 
  -3  18   2      176.28      171.41      4.65 o 
  -2  18   2      113.56      116.32      2.89 o 
  -1  18   2        3.19        1.22      0.87 o 
   0  18   2      901.77      850.44      6.60 o 
   1  18   2      206.85      204.32      3.35 o 
   2  18   2      875.86      891.90      9.65 o 
   3  18   2       10.59       11.88      2.48 o 
   4  18   2        0.63        2.10      2.12 o 
   5  18   2       15.50       12.42      3.65 o 
  -5  19   2      107.09      104.10      6.16 o 
  -4  19   2       20.90       18.49      2.48 o 
  -3  19   2       79.86       68.96      3.80 o 
  -2  19   2     1191.23     1111.55     10.12 o 
  -1  19   2       13.56       11.78      1.36 o 
   0  19   2       43.74       50.67      2.30 o 
   1  19   2       37.49       39.65      2.25 o 
   2  19   2       95.25       92.96      3.93 o 
   3  19   2       96.11       88.70      6.69 o 
   4  19   2       69.63       75.88      5.94 o 
   5  19   2       12.33       16.77      4.73 o 
  -5  20   2      109.43      126.00      7.18 o 
  -4  20   2       53.25       43.19      4.03 o 
  -3  20   2       10.34       11.64      1.96 o 
  -2  20   2       22.12       30.04      2.46 o 
  -1  20   2       77.25       80.15      3.36 o 
   0  20   2      404.92      409.66      5.69 o 
   1  20   2      178.79      164.15      4.52 o 
   2  20   2        0.05        0.13      1.18 o 
   3  20   2        9.18       13.94      4.22 o 
   4  20   2        0.19        3.54      2.35 o 
   5  20   2        0.23        1.26      3.01 o 
  -5  21   2        2.54        6.34      2.97 o 
  -4  21   2       15.98       11.71      2.50 o 
  -3  21   2        4.53        7.79      1.89 o 
  -2  21   2        0.48        2.09      1.40 o 
  -1  21   2      742.31      674.17      8.78 o 
   0  21   2      342.03      336.58      6.09 o 
   1  21   2      231.60      214.48      5.69 o 
   2  21   2       42.01       44.30      3.26 o 
   3  21   2       47.89       46.31      5.79 o 
   4  21   2       33.45       22.91      4.14 o 
   5  21   2        0.06       -2.08      4.59 o 
  -5  22   2        5.34       12.69      5.16 o 
  -4  22   2       38.35       40.50      4.27 o 
  -3  22   2       42.82       50.53      4.37 o 
  -2  22   2        0.76       -0.05      1.33 o 
  -1  22   2        1.27        2.17      1.25 o 
   0  22   2      101.36      114.76      4.38 o 
   1  22   2       63.11       67.34      4.15 o 
   2  22   2        4.43        4.40      1.74 o 
   3  22   2       29.84       22.58      4.31 o 
   4  22   2        0.01        1.55      2.17 o 
  -4  23   2       15.23       13.13      2.77 o 
  -3  23   2        5.19        6.28      3.20 o 
  -2  23   2       62.85       66.14      4.46 o 
  -1  23   2      276.00      260.92      5.80 o 
   0  23   2      162.63      165.03      6.56 o 
   1  23   2      164.10      173.68      6.15 o 
   2  23   2       97.52       97.52      5.71 o 
   3  23   2       93.29       88.17      5.80 o 
   4  23   2       27.61       32.63      4.86 o 
  -4  24   2        0.20        3.12      3.19 o 
  -3  24   2      162.97      173.42     10.02 o 
  -2  24   2        2.54        4.47      2.05 o 
  -1  24   2       86.69       93.55      4.98 o 
   0  24   2       17.77       16.81      2.55 o 
   1  24   2       28.58       31.53      3.57 o 
   2  24   2       10.90        8.35      2.23 o 
   3  24   2       49.67       44.52      4.71 o 
   4  24   2        5.06        1.01      6.33 o 
  -4  25   2       22.32       25.98      4.30 o 
  -3  25   2        0.87        5.52      4.57 o 
  -2  25   2       84.45       73.57      5.52 o 
  -1  25   2       12.39       11.38      2.36 o 
   0  25   2       24.55       27.52      2.98 o 
   1  25   2       49.20       58.93      4.76 o 
   2  25   2        8.76       11.40      4.02 o 
   3  25   2        7.90        6.89      3.46 o 
   4  25   2        1.53       -3.51      4.73 o 
  -3  26   2       27.22       28.72      7.34 o 
  -2  26   2       54.26       54.59      4.56 o 
  -1  26   2       15.20       14.94      2.41 o 
   0  26   2        8.25       17.23      2.75 o 
   1  26   2       19.01       20.75      3.63 o 
   2  26   2       41.46       42.71      4.43 o 
   3  26   2       15.80       21.09      8.10 o 
  -3  27   2        0.06       -3.11      3.69 o 
  -2  27   2       73.31       96.45     11.20 o 
  -1  27   2       42.62       52.50      4.28 o 
   0  27   2       89.19      106.55      5.62 o 
   1  27   2       36.17       35.07      4.32 o 
   2  27   2       11.23        7.08      2.80 o 
   3  27   2        5.75       10.46      2.99 o 
  -3  28   2       12.38       24.87     13.70 o 
  -2  28   2        0.24        3.91      2.37 o 
  -1  28   2      105.86      112.73      6.37 o 
   0  28   2      206.41      214.82      7.05 o 
   1  28   2       70.12       70.40      5.69 o 
   2  28   2       62.20       65.00      5.87 o 
   3  28   2        9.70        8.61      8.91 o 
  -2  29   2       27.17       33.70      7.05 o 
  -1  29   2       15.20       20.36      3.37 o 
   0  29   2      125.34      119.47      6.91 o 
   1  29   2      142.54      145.63      8.21 o 
   2  29   2       10.84        8.21      4.50 o 
  -2  30   2       21.76       25.26      5.77 o 
  -1  30   2        0.44        9.22      5.55 o 
   0  30   2       46.82       51.78      4.62 o 
   1  30   2       47.28       47.77      5.33 o 
  -1  31   2       89.48       91.08     12.67 o 
   0  31   2       13.13       24.41      7.33 o 
  -6   1   3       14.44        9.19      3.53 o 
  -5   1   3      176.98      184.15      5.41 o 
  -4   1   3       45.92       46.59      2.29 o 
  -3   1   3       57.46       53.66      1.44 o 
  -2   1   3     1246.50     1338.01      5.25 o 
  -1   1   3     2387.65     2523.69      7.08 o 
   0   1   3      403.66      409.48      2.19 o 
   1   1   3      257.99      224.66      1.76 o 
   2   1   3        1.20        2.15      0.70 o 
   3   1   3      366.30      368.65      6.65 o 
   4   1   3       27.77       23.44      2.65 o 
   5   1   3        0.63       -1.28      2.36 o 
   6   1   3       29.05       24.58      5.44 o 
  -6   2   3        0.04        2.02      2.66 o 
  -5   2   3       15.07       11.65      2.13 o 
  -4   2   3      117.98      112.28      3.23 o 
  -3   2   3      899.47      932.57      5.60 o 
  -2   2   3     3999.28     4057.72     13.68 o 
  -1   2   3      515.64      551.15      2.53 o 
   0   2   3      794.68      765.17      3.20 o 
   1   2   3       36.33       45.15      1.25 o 
   2   2   3        0.79        0.08      0.38 o 
   3   2   3       11.73       12.55      1.81 o 
   4   2   3        3.00        2.50      1.45 o 
   5   2   3       51.23       57.95      6.86 o 
   6   2   3        2.33        2.17      2.50 o 
  -6   3   3       87.68       92.14      8.87 o 
  -5   3   3       34.23       29.13      3.27 o 
  -4   3   3      611.02      596.34      6.22 o 
  -3   3   3        1.40        1.40      0.54 o 
  -2   3   3      915.96      990.03      4.81 o 
  -1   3   3        6.77        8.75      0.41 o 
   0   3   3      689.37      665.92      3.17 o 
   1   3   3      447.59      456.27      2.81 o 
   2   3   3      134.48      116.00      2.01 o 
   3   3   3      497.95      510.99      6.44 o 
   4   3   3        4.40        2.94      1.48 o 
   5   3   3       19.19       20.59      3.76 o 
   6   3   3        8.17        5.67      3.65 o 
  -6   4   3       67.01       74.48      6.08 o 
  -5   4   3       29.67       23.06      2.88 o 
  -4   4   3        1.96        3.36      1.00 o 
  -3   4   3        6.01        4.47      0.70 o 
  -2   4   3       23.80       18.03      0.70 o 
  -1   4   3     1240.04     1198.77      4.52 o 
   0   4   3     1972.81     1939.43      6.56 o 
   1   4   3        6.11        7.14      0.45 o 
   2   4   3      165.24      175.92      2.59 o 
   3   4   3       71.52       77.37      2.13 o 
   4   4   3       19.12       16.31      2.22 o 
   5   4   3       57.46       63.55      5.93 o 
   6   4   3        5.56       10.49      4.45 o 
  -6   5   3        4.09        6.53      2.60 o 
  -5   5   3       33.24       33.82      3.41 o 
  -4   5   3      992.00      973.67      8.67 o 
  -3   5   3      203.63      198.53      2.58 o 
  -2   5   3      144.46      138.38      1.54 o 
  -1   5   3     1378.34     1473.85      5.17 o 
   0   5   3       28.23       25.75      0.77 o 
   1   5   3        2.70        5.30      0.42 o 
   2   5   3      100.23      106.61      2.21 o 
   3   5   3       38.74       45.67      1.96 o 
   4   5   3        9.94       13.82      2.10 o 
   5   5   3       19.95       18.73      3.52 o 
   6   5   3        0.05        4.62      3.83 o 
  -6   6   3       81.21       71.44      6.15 o 
  -5   6   3        3.97        7.01      2.16 o 
  -4   6   3     1031.22     1042.37      9.14 o 
  -3   6   3      659.48      649.66      5.12 o 
  -2   6   3      607.54      641.99      3.75 o 
  -1   6   3      534.23      555.44      2.77 o 
   0   6   3     1638.20     1659.82      6.49 o 
   1   6   3      387.28      381.59      2.83 o 
   2   6   3      992.81     1012.18      6.73 o 
   3   6   3       90.20       90.03      2.55 o 
   4   6   3      213.89      236.50      5.63 o 
   5   6   3        4.46        3.57      2.61 o 
   6   6   3        0.21        2.09      4.10 o 
  -6   7   3        5.10        2.48      2.64 o 
  -5   7   3      184.75      171.83      6.14 o 
  -4   7   3      895.17      922.32      8.79 o 
  -3   7   3      269.60      252.91      3.07 o 
  -2   7   3      272.46      262.05      2.21 o 
  -1   7   3       21.14       19.48      0.64 o 
   0   7   3     7338.65     7523.39     22.80 o 
   1   7   3      718.19      717.51      4.09 o 
   2   7   3        2.16        1.60      0.54 o 
   3   7   3      112.63      103.84      2.88 o 
   4   7   3       55.49       63.54      3.39 o 
   5   7   3       10.26        5.84      2.83 o 
   6   7   3       20.56       23.96      5.65 o 
  -6   8   3        9.53        0.42      3.56 o 
  -5   8   3      366.97      358.79     17.76 o 
  -4   8   3      738.17      708.11      8.25 o 
  -3   8   3       19.38       19.38      1.14 o 
  -2   8   3      299.84      312.98      2.63 o 
  -1   8   3       17.32       28.37      0.78 o 
   0   8   3     3814.97     3991.64     13.37 o 
   1   8   3      910.53      881.58      4.89 o 
   2   8   3      299.54      292.83      3.34 o 
   3   8   3        6.38        6.38      1.17 o 
   4   8   3        0.61        2.12      1.34 o 
   5   8   3        7.19       14.47      3.27 o 
   6   8   3        0.90        2.86      4.17 o 
  -6   9   3       39.58       43.65      5.56 o 
  -5   9   3       70.98       69.71      5.69 o 
  -4   9   3       95.27       94.92      3.48 o 
  -3   9   3      212.56      204.75      2.87 o 
  -2   9   3      151.87      132.68      1.80 o 
  -1   9   3      315.69      329.80      2.17 o 
   0   9   3       59.89       46.30      1.10 o 
   1   9   3      233.77      244.93      2.37 o 
   2   9   3      220.69      212.33      3.10 o 
   3   9   3      273.76      298.11      5.05 o 
   4   9   3        9.14        5.65      1.67 o 
   5   9   3        5.87       10.24      3.20 o 
   6   9   3        0.12        0.55      3.83 o 
  -6  10   3        4.54        1.07      2.83 o 
  -5  10   3       41.58       37.91      4.41 o 
  -4  10   3       36.37       43.05      2.61 o 
  -3  10   3      315.56      328.93      4.14 o 
  -2  10   3      181.61      159.12      1.97 o 
  -1  10   3      903.49      915.26      4.08 o 
   0  10   3      204.98      195.20      2.03 o 
   1  10   3      351.74      357.70      3.11 o 
   2  10   3       46.31       43.15      1.66 o 
   3  10   3      151.85      149.47      3.96 o 
   4  10   3        0.60        0.05      1.25 o 
   5  10   3        8.82       10.40      4.00 o 
   6  10   3        0.02        5.08      5.06 o 
  -6  11   3        1.45       -2.48      2.59 o 
  -5  11   3       14.55        7.41      4.02 o 
  -4  11   3       94.73      101.64      3.86 o 
  -3  11   3      214.42      219.32      3.58 o 
  -2  11   3       49.47       47.55      1.39 o 
  -1  11   3     2693.93     2772.44     10.80 o 
   0  11   3     1738.10     1743.12      7.34 o 
   1  11   3        0.89        1.69      0.42 o 
   2  11   3      191.09      198.28      2.90 o 
   3  11   3        7.55        8.86      1.52 o 
   4  11   3        5.02        5.90      1.92 o 
   5  11   3       12.72        9.68      3.43 o 
   6  11   3       11.73       13.40      4.90 o 
  -6  12   3       15.28        7.82      3.05 o 
  -5  12   3       80.77       76.09      5.70 o 
  -4  12   3       16.26       15.26      1.87 o 
  -3  12   3        0.54        0.96      0.85 o 
  -2  12   3      338.66      302.86      2.92 o 
  -1  12   3      636.68      647.50      3.67 o 
   0  12   3      312.07      344.26      2.72 o 
   1  12   3     2582.37     2555.47     10.70 o 
   2  12   3       74.08       67.84      1.85 o 
   3  12   3       45.27       38.16      2.86 o 
   4  12   3      103.52       96.43      7.70 o 
   5  12   3        8.89       12.33      4.24 o 
   6  12   3        0.07       -2.37      4.20 o 
  -6  13   3       44.80       42.67      6.72 o 
  -5  13   3        5.22        3.58      2.11 o 
  -4  13   3       18.69       16.58      1.96 o 
  -3  13   3       85.39       86.71      3.09 o 
  -2  13   3      153.46      153.23      2.17 o 
  -1  13   3       63.68       46.55      1.32 o 
   0  13   3      668.23      701.63      4.25 o 
   1  13   3       95.13      103.49      1.75 o 
   2  13   3     1095.57     1091.10      8.76 o 
   3  13   3      144.68      138.24      4.05 o 
   4  13   3       60.68       49.58      5.15 o 
   5  13   3       71.73       79.38      7.72 o 
   6  13   3       17.00        9.62      4.54 o 
  -6  14   3       10.61       15.44      4.56 o 
  -5  14   3       32.58       25.79      3.34 o 
  -4  14   3      147.48      138.46      4.28 o 
  -3  14   3     1135.76     1057.26      9.57 o 
  -2  14   3      662.83      609.80      4.71 o 
  -1  14   3      125.83      140.25      1.96 o 
   0  14   3      362.41      404.79      3.41 o 
   1  14   3       81.93       79.33      1.67 o 
   2  14   3        0.45        3.11      0.81 o 
   3  14   3        3.87        4.49      1.35 o 
   4  14   3       14.11        9.27      3.01 o 
   5  14   3       13.57       11.04      3.97 o 
  -6  15   3        3.09        3.85      4.58 o 
  -5  15   3        0.58        2.32      1.59 o 
  -4  15   3        0.70       -0.35      1.31 o 
  -3  15   3      227.63      203.89      4.39 o 
  -2  15   3      236.83      230.96      3.27 o 
  -1  15   3       85.38       72.35      1.63 o 
   0  15   3       69.37       65.08      1.75 o 
   1  15   3        4.48        5.30      0.68 o 
   2  15   3      137.37      144.74      3.04 o 
   3  15   3       40.98       46.78      3.01 o 
   4  15   3        6.07        8.36      2.91 o 
   5  15   3        0.88        0.36      3.21 o 
  -5  16   3       14.73       12.02      2.80 o 
  -4  16   3       43.13       45.40      3.38 o 
  -3  16   3       90.69      100.90      3.70 o 
  -2  16   3       21.71       26.62      1.57 o 
  -1  16   3      161.85      160.61      2.42 o 
   0  16   3      361.60      336.64      3.46 o 
   1  16   3      504.63      469.63      4.82 o 
   2  16   3      811.95      782.23      8.36 o 
   3  16   3      357.73      352.03      7.56 o 
   4  16   3      156.99      161.65      9.57 o 
   5  16   3       25.30       18.91      5.09 o 
  -5  17   3       75.47       77.91      5.14 o 
  -4  17   3      104.17      113.45      5.29 o 
  -3  17   3      428.63      436.97      6.68 o 
  -2  17   3      106.10      100.56      3.20 o 
  -1  17   3      595.41      571.84      5.25 o 
   0  17   3      683.57      659.08      5.87 o 
   1  17   3      358.04      368.68      4.90 o 
   2  17   3     1000.24      983.83     11.56 o 
   3  17   3      210.05      207.43      6.12 o 
   4  17   3        9.45        7.01      2.88 o 
   5  17   3        0.92       -2.34      3.31 o 
  -5  18   3       53.97       57.24      4.73 o 
  -4  18   3        1.62       -1.45      1.53 o 
  -3  18   3       90.56       80.21      3.62 o 
  -2  18   3       70.81       66.92      2.82 o 
  -1  18   3        0.10        1.27      0.94 o 
   0  18   3       16.16       16.35      1.36 o 
   1  18   3       39.51       31.95      2.44 o 
   2  18   3       25.50       20.93      2.62 o 
   3  18   3      227.84      227.23      7.32 o 
   4  18   3        7.91        8.64      2.91 o 
   5  18   3       19.13       15.99      5.79 o 
  -5  19   3        0.40        5.16      2.55 o 
  -4  19   3       16.26       16.37      2.56 o 
  -3  19   3      120.90      104.46      4.41 o 
  -2  19   3      259.97      228.41      4.83 o 
  -1  19   3       16.42       13.00      1.60 o 
   0  19   3       96.27       97.72      3.27 o 
   1  19   3        1.50        2.99      1.26 o 
   2  19   3      128.00      124.12      4.39 o 
   3  19   3      131.72      129.42      9.46 o 
   4  19   3        1.90        7.07      3.23 o 
   5  19   3        0.31        5.39      3.06 o 
  -5  20   3       14.22       11.78      2.70 o 
  -4  20   3      158.64      153.68      5.95 o 
  -3  20   3        2.44        0.33      1.34 o 
  -2  20   3      620.66      558.09      9.24 o 
  -1  20   3       27.55       35.45      2.49 o 
   0  20   3      121.85      134.15      4.03 o 
   1  20   3       87.06       88.82      7.82 o 
   2  20   3        0.42        0.08      1.19 o 
   3  20   3        0.49        3.62      2.03 o 
   4  20   3        0.75        1.40      2.94 o 
   5  20   3        6.76        7.72      4.11 o 
  -5  21   3       52.11       48.00      6.12 o 
  -4  21   3      124.44      131.74      5.91 o 
  -3  21   3      197.51      189.89      5.61 o 
  -2  21   3        5.21        5.25      1.89 o 
  -1  21   3      548.47      560.90      8.19 o 
   0  21   3        1.20        0.27      1.06 o 
   1  21   3      170.07      181.20      6.06 o 
   2  21   3      107.09      109.48      5.13 o 
   3  21   3       45.56       40.55      4.79 o 
   4  21   3        0.20        0.26      2.69 o 
  -4  22   3       48.97       56.20      4.55 o 
  -3  22   3        9.58       12.72      2.67 o 
  -2  22   3       27.00       20.91      3.68 o 
  -1  22   3      227.68      229.62      5.45 o 
   0  22   3       64.44       70.52      4.24 o 
   1  22   3     1069.32     1071.26     20.52 o 
   2  22   3      164.27      148.99      7.34 o 
   3  22   3       20.04       17.81      4.41 o 
   4  22   3       23.23       14.12      5.10 o 
  -4  23   3       72.44       83.89      5.57 o 
  -3  23   3        0.96        0.73      2.83 o 
  -2  23   3       26.84       27.34      2.75 o 
  -1  23   3       75.15       77.65      4.35 o 
   0  23   3      148.72      141.88      5.26 o 
   1  23   3        0.78        3.56      1.96 o 
   2  23   3        0.01        1.16      1.79 o 
   3  23   3        5.95        9.08      3.33 o 
   4  23   3       30.23       27.28      5.51 o 
  -4  24   3        8.32        3.44      2.77 o 
  -3  24   3        3.33        8.25      5.89 o 
  -2  24   3        3.51        2.13      1.52 o 
  -1  24   3        3.66        4.66      2.48 o 
   0  24   3       77.29       81.21      4.78 o 
   1  24   3      322.82      320.41     10.18 o 
   2  24   3       43.77       41.90      4.65 o 
   3  24   3        0.39        1.39      2.40 o 
   4  24   3        6.34        6.84      3.91 o 
  -4  25   3      102.42      120.14     12.54 o 
  -3  25   3      111.64      124.10     11.48 o 
  -2  25   3       60.17       59.23      4.35 o 
  -1  25   3        0.43        4.79      2.39 o 
   0  25   3      248.09      256.25      6.89 o 
   1  25   3       56.22       41.70      4.91 o 
   2  25   3        0.84        4.72      2.36 o 
   3  25   3       30.92       32.80      6.61 o 
  -3  26   3      101.40      125.13     11.61 o 
  -2  26   3      140.67      151.23     11.57 o 
  -1  26   3       22.00       15.87      3.54 o 
   0  26   3      159.07      176.85      6.32 o 
   1  26   3        3.69        4.44      2.29 o 
   2  26   3       28.59       24.78      4.41 o 
   3  26   3        3.29        4.87      2.77 o 
  -3  27   3       53.96       94.88     16.00 o 
  -2  27   3       81.79       85.08      6.29 o 
  -1  27   3      152.23      168.91      9.04 o 
   0  27   3       91.21      110.54      6.64 o 
   1  27   3       73.75       75.55      7.04 o 
   2  27   3        5.28        0.62      2.72 o 
   3  27   3        3.69       -2.07      4.05 o 
  -3  28   3       43.10       28.43     10.14 o 
  -2  28   3        1.33        4.87      2.68 o 
  -1  28   3        0.22        1.76      2.44 o 
   0  28   3       19.58       31.70      3.78 o 
   1  28   3        4.38        7.24      3.76 o 
   2  28   3       34.45       30.57      4.78 o 
  -2  29   3        4.79       10.51      4.09 o 
  -1  29   3       65.15       81.98      7.42 o 
   0  29   3      132.40      160.31      7.77 o 
   1  29   3        0.22        6.03      3.36 o 
   2  29   3       92.45      101.59      8.21 o 
  -1  30   3       13.86       13.53      4.83 o 
   0  30   3       42.47       58.97      9.46 o 
   1  30   3      145.28      174.79      9.41 o 
  -6   0   4       59.80       59.61      7.18 o 
  -5   0   4        3.27        2.31      2.57 o 
  -4   0   4      827.42      834.52     10.84 o 
  -3   0   4       75.46       77.75      2.36 o 
  -2   0   4      185.39      179.83      2.23 o 
  -1   0   4     7796.00     7971.18     27.92 o 
   0   0   4     1241.60     1219.79      6.90 o 
   1   0   4        5.74        3.50      0.59 o 
   2   0   4     1672.67     1796.13     28.51 o 
   3   0   4       45.07       56.60      4.21 o 
   4   0   4        1.05        2.91      2.45 o 
   5   0   4        7.33        2.26      3.65 o 
   6   0   4        6.41       13.86      8.59 o 
  -6   1   4       37.98       51.25      4.78 o 
  -5   1   4      153.78      159.91      6.06 o 
  -4   1   4      262.06      256.88      4.28 o 
  -3   1   4       42.35       47.18      1.42 o 
  -2   1   4      295.87      276.59      1.97 o 
  -1   1   4        9.42       13.16      0.50 o 
   0   1   4      208.65      216.57      1.66 o 
   1   1   4       15.65       16.54      0.74 o 
   2   1   4      267.20      256.16      3.60 o 
   3   1   4       58.45       71.09      3.27 o 
   4   1   4       96.16      106.95      4.06 o 
   5   1   4        9.25        6.85      3.49 o 
   6   1   4       26.18       13.69      7.69 o 
  -6   2   4        5.48        4.71      2.55 o 
  -5   2   4       28.41       30.91      3.54 o 
  -4   2   4       31.70       31.70      2.00 o 
  -3   2   4       65.70       63.87      1.67 o 
  -2   2   4     3346.55     3690.86     11.56 o 
  -1   2   4      126.37      118.57      1.13 o 
   0   2   4     1984.25     1927.56      7.13 o 
   1   2   4       68.68       56.55      1.10 o 
   2   2   4     4870.37     5035.72     22.81 o 
   3   2   4        0.00        2.45      1.06 o 
   4   2   4       82.85       78.60      3.96 o 
   5   2   4       23.07       22.41      5.08 o 
   6   2   4       18.96       20.55      7.37 o 
  -6   3   4        0.43       -1.09      2.07 o 
  -5   3   4      550.63      546.95     10.93 o 
  -4   3   4      100.24       99.04      3.40 o 
  -3   3   4        9.50        3.53      0.61 o 
  -2   3   4      241.41      271.83      2.13 o 
  -1   3   4     1378.30     1452.21      5.21 o 
   0   3   4     1147.65     1132.76      4.86 o 
   1   3   4     1329.23     1257.15      6.58 o 
   2   3   4     2045.45     2071.26     11.16 o 
   3   3   4      476.72      480.29      5.91 o 
   4   3   4       56.98       58.85      3.54 o 
   5   3   4        7.59       13.45      3.84 o 
   6   3   4        0.59        4.00      7.13 o 
  -6   4   4       34.17       29.80      4.58 o 
  -5   4   4        7.66        8.17      2.50 o 
  -4   4   4        1.07       -0.11      1.08 o 
  -3   4   4      557.07      585.25      4.62 o 
  -2   4   4      682.66      757.41      3.79 o 
  -1   4   4      233.55      300.86      2.00 o 
   0   4   4      874.98      836.02      3.96 o 
   1   4   4     3150.69     3290.03     17.33 o 
   2   4   4     1909.85     1867.03     10.95 o 
   3   4   4      248.54      252.99      4.94 o 
   4   4   4       89.40       89.53      3.96 o 
   5   4   4       11.43        9.50      3.45 o 
   6   4   4        0.70       -1.41      4.97 o 
  -6   5   4      104.70      108.18     11.90 o 
  -5   5   4      190.85      176.07      6.54 o 
  -4   5   4       34.28       45.39      2.58 o 
  -3   5   4      653.07      636.08      4.90 o 
  -2   5   4     3770.20     3807.00     12.17 o 
  -1   5   4        0.11        1.64      0.29 o 
   0   5   4      108.13       94.03      1.14 o 
   1   5   4     1278.16     1326.82      6.71 o 
   2   5   4     1378.21     1307.92      8.65 o 
   3   5   4      150.44      138.80      2.85 o 
   4   5   4       36.96       42.22      3.01 o 
   5   5   4       33.70       23.14      3.64 o 
   6   5   4        0.10        4.69      5.09 o 
  -6   6   4        5.91        4.36      2.81 o 
  -5   6   4      119.07      104.51      5.84 o 
  -4   6   4        0.15        0.47      1.12 o 
  -3   6   4      213.04      214.05      2.67 o 
  -2   6   4       42.71       49.91      1.08 o 
  -1   6   4      313.37      315.72      2.17 o 
   0   6   4      718.75      720.41      3.80 o 
   1   6   4      413.07      449.29      3.17 o 
   2   6   4      202.33      204.85      2.89 o 
   3   6   4        9.11        9.34      1.17 o 
   4   6   4        0.03        0.24      1.23 o 
   5   6   4        2.62        3.24      3.03 o 
   6   6   4        1.86        1.87      6.13 o 
  -6   7   4       49.49       43.87      4.44 o 
  -5   7   4        4.99        4.09      2.05 o 
  -4   7   4       32.75       26.70      2.18 o 
  -3   7   4        5.54        4.33      0.76 o 
  -2   7   4      353.93      365.22      2.64 o 
  -1   7   4      117.95      137.60      1.46 o 
   0   7   4      102.28      128.79      1.52 o 
   1   7   4      609.86      620.53      4.27 o 
   2   7   4        6.99        5.17      0.77 o 
   3   7   4       20.78       18.33      1.60 o 
   4   7   4        7.20        5.59      1.99 o 
   5   7   4        1.87        3.20      2.80 o 
   6   7   4        1.87       -4.44      4.44 o 
  -6   8   4       38.23       32.44     10.78 o 
  -5   8   4        2.10       -0.24      1.85 o 
  -4   8   4     1218.16     1230.22     12.86 o 
  -3   8   4      392.54      399.81      4.43 o 
  -2   8   4      189.74      192.05      1.97 o 
  -1   8   4      509.30      502.03      2.85 o 
   0   8   4       40.96       45.98      1.11 o 
   1   8   4       29.01       24.35      0.99 o 
   2   8   4       35.36       31.48      1.43 o 
   3   8   4       61.35       72.05      2.94 o 
   4   8   4       15.55       17.19      2.30 o 
   5   8   4        4.10        2.86      3.07 o 
   6   8   4        4.12        6.46      4.21 o 
  -6   9   4        9.08        8.06      3.39 o 
  -5   9   4        2.90        0.71      2.14 o 
  -4   9   4      557.05      564.07      8.20 o 
  -3   9   4       70.93       66.16      2.30 o 
  -2   9   4     1148.81     1087.55      5.28 o 
  -1   9   4        1.32        0.71      0.31 o 
   0   9   4     2223.53     2431.51      9.57 o 
   1   9   4      397.90      404.62      3.34 o 
   2   9   4       74.14       71.60      1.84 o 
   3   9   4      123.29      127.76      3.80 o 
   4   9   4       37.23       42.42      3.49 o 
   5   9   4        6.04        4.16      3.54 o 
   6   9   4       16.79       13.41      5.40 o 
  -6  10   4        2.35        7.92      4.19 o 
  -5  10   4        0.00       -0.08      1.64 o 
  -4  10   4      398.69      395.86      6.95 o 
  -3  10   4      993.59     1018.97      8.27 o 
  -2  10   4       67.82       61.45      1.52 o 
  -1  10   4     2708.48     2726.07      8.81 o 
   0  10   4       82.31       71.45      1.38 o 
   1  10   4        0.28        1.18      0.46 o 
   2  10   4      250.27      253.98      3.30 o 
   3  10   4       67.26       62.46      4.08 o 
   4  10   4       17.64       12.23      2.42 o 
   5  10   4        0.09        3.30      3.28 o 
   6  10   4        1.48       -1.52      4.65 o 
  -6  11   4        0.41       -3.07      3.07 o 
  -5  11   4        1.33        0.04      2.37 o 
  -4  11   4      102.74      105.77      4.76 o 
  -3  11   4      818.61      791.17      7.93 o 
  -2  11   4       67.13       77.16      1.71 o 
  -1  11   4       69.11       95.67      1.35 o 
   0  11   4       39.22       49.06      1.61 o 
   1  11   4       70.52       83.15      1.68 o 
   2  11   4       56.71       52.61      2.04 o 
   3  11   4      185.50      197.22      5.15 o 
   4  11   4        0.26        2.20      2.25 o 
   5  11   4        0.73        2.54      3.23 o 
   6  11   4       25.94       22.19      6.03 o 
  -6  12   4       16.83       15.35      4.27 o 
  -5  12   4       10.53        6.91      2.31 o 
  -4  12   4      132.39      135.98      4.69 o 
  -3  12   4     2906.05     2800.10     17.25 o 
  -2  12   4        4.89        6.38      0.77 o 
  -1  12   4       93.41      110.76      1.52 o 
   0  12   4      620.54      630.49      4.12 o 
   1  12   4       31.85       31.20      1.31 o 
   2  12   4       56.37       56.44      2.61 o 
   3  12   4       19.50       21.93      2.42 o 
   4  12   4        2.18        2.67      2.86 o 
   5  12   4        8.74       13.32      4.56 o 
  -6  13   4        4.62        7.89      3.95 o 
  -5  13   4       98.11      100.29      5.61 o 
  -4  13   4       30.44       24.19      2.37 o 
  -3  13   4      473.38      463.98      6.18 o 
  -2  13   4      580.40      610.14      4.91 o 
  -1  13   4      153.30      140.13      1.75 o 
   0  13   4       95.46       81.50      1.75 o 
   1  13   4      586.84      572.43      4.82 o 
   2  13   4       39.94       44.64      2.02 o 
   3  13   4       63.22       69.99      4.76 o 
   4  13   4        2.26        6.67      2.94 o 
   5  13   4        0.39       -2.26      3.01 o 
  -6  14   4       42.68       41.94      5.16 o 
  -5  14   4        4.83       -0.41      1.79 o 
  -4  14   4        0.55        1.64      1.23 o 
  -3  14   4        4.65        3.52      1.11 o 
  -2  14   4      780.37      754.52      5.83 o 
  -1  14   4      158.00      162.56      2.05 o 
   0  14   4      410.67      397.13      3.42 o 
   1  14   4       26.53       20.90      1.20 o 
   2  14   4       15.02       17.18      1.61 o 
   3  14   4      159.45      172.08      5.64 o 
   4  14   4        8.16       12.00      3.74 o 
   5  14   4        6.60        2.53      3.12 o 
  -5  15   4       12.94       13.06      2.60 o 
  -4  15   4        1.54        3.26      1.25 o 
  -3  15   4        0.93       -1.02      1.09 o 
  -2  15   4       29.14       41.15      1.77 o 
  -1  15   4      219.69      230.28      2.95 o 
   0  15   4      208.18      207.19      2.87 o 
   1  15   4      232.04      217.87      3.69 o 
   2  15   4       81.47       71.31      2.60 o 
   3  15   4      153.06      162.89      8.04 o 
   4  15   4       47.90       34.47      5.30 o 
   5  15   4        1.27        0.74      4.92 o 
  -5  16   4        0.23        0.82      1.99 o 
  -4  16   4      130.40      117.00      5.96 o 
  -3  16   4        2.64        2.11      1.24 o 
  -2  16   4      544.98      529.11      5.40 o 
  -1  16   4        2.85        2.95      0.90 o 
   0  16   4      152.08      135.75      2.67 o 
   1  16   4      163.12      156.03      3.85 o 
   2  16   4      368.19      324.27      5.96 o 
   3  16   4        1.49        3.70      1.98 o 
   4  16   4       10.40        2.65      3.42 o 
   5  16   4        8.89        5.97      4.23 o 
  -5  17   4       59.86       65.93      4.76 o 
  -4  17   4        8.26        7.21      1.77 o 
  -3  17   4      184.79      170.00      4.65 o 
  -2  17   4       10.79        7.91      1.28 o 
  -1  17   4      364.26      334.29      5.99 o 
   0  17   4        0.52       -0.33      0.72 o 
   1  17   4      360.94      353.04      6.28 o 
   2  17   4       42.48       47.57      3.31 o 
   3  17   4      321.67      325.35     10.38 o 
   4  17   4        3.45        8.76      3.22 o 
   5  17   4        4.85       10.49      4.28 o 
  -5  18   4       68.70       93.52      6.06 o 
  -4  18   4      246.33      261.57      6.58 o 
  -3  18   4        8.05        6.82      1.62 o 
  -2  18   4       53.61       47.46      3.00 o 
  -1  18   4      775.57      686.99      8.40 o 
   0  18   4      184.38      175.27      3.97 o 
   1  18   4       25.20       21.40      2.26 o 
   2  18   4        4.65        0.87      1.34 o 
   3  18   4       28.39       20.82      3.48 o 
   4  18   4       71.53       85.43      8.80 o 
   5  18   4       32.78       37.05      7.72 o 
  -5  19   4        4.94        3.36      2.54 o 
  -4  19   4      107.18      103.96      5.58 o 
  -3  19   4      152.35      142.45      4.87 o 
  -2  19   4      191.38      194.09      5.25 o 
  -1  19   4       17.01       29.10      2.17 o 
   0  19   4      101.69       96.96      3.83 o 
   1  19   4      179.99      177.41      4.87 o 
   2  19   4       11.55       14.03      2.51 o 
   3  19   4        0.10        0.36      2.15 o 
   4  19   4        0.20       -0.60      2.89 o 
   5  19   4        9.78        1.65      6.45 o 
  -5  20   4        0.06        2.80      2.49 o 
  -4  20   4       17.41       17.86      2.70 o 
  -3  20   4       34.99       26.15      2.81 o 
  -2  20   4       43.81       35.20      3.17 o 
  -1  20   4      263.42      276.99      5.11 o 
   0  20   4      143.07      120.47      4.90 o 
   1  20   4       67.82       66.37      4.53 o 
   2  20   4       20.32       15.27      2.48 o 
   3  20   4       28.65       33.98      5.00 o 
   4  20   4       16.49       10.20      3.87 o 
  -4  21   4        3.91        8.52      2.37 o 
  -3  21   4        2.28        4.91      2.13 o 
  -2  21   4        0.15        1.85      1.67 o 
  -1  21   4       50.50       41.35      2.94 o 
   0  21   4        5.77        5.93      1.62 o 
   1  21   4      136.80      138.77      5.43 o 
   2  21   4        4.80        1.83      1.78 o 
   3  21   4       12.25       13.73      4.08 o 
   4  21   4        8.02        8.14      3.99 o 
  -4  22   4       21.76       25.30      3.91 o 
  -3  22   4        5.72        3.53      2.11 o 
  -2  22   4       20.31       23.36      2.78 o 
  -1  22   4       29.51       25.65      2.66 o 
   0  22   4      628.58      597.48     10.38 o 
   1  22   4        4.78        7.30      2.19 o 
   2  22   4      139.95      152.04      7.17 o 
   3  22   4        7.87        6.72      3.94 o 
   4  22   4       13.10       10.03      3.89 o 
  -4  23   4        0.07        2.73      2.04 o 
  -3  23   4       21.42       15.04      4.12 o 
  -2  23   4      264.16      267.04      7.81 o 
  -1  23   4      106.92      103.44      4.59 o 
   0  23   4        2.63        2.95      1.58 o 
   1  23   4      207.93      205.67      8.08 o 
   2  23   4       77.09       75.25      5.87 o 
   3  23   4        4.39        4.09      3.16 o 
   4  23   4       14.54        3.19      7.01 o 
  -4  24   4       23.43       21.49      4.96 o 
  -3  24   4      106.48      101.39      7.62 o 
  -2  24   4       34.53       33.91      3.56 o 
  -1  24   4      148.00      152.82      6.12 o 
   0  24   4       80.98       90.44      5.15 o 
   1  24   4      119.81      126.92      6.22 o 
   2  24   4       50.08       47.94      4.95 o 
   3  24   4       57.51       39.13     11.63 o 
  -3  25   4       17.66       26.70      4.60 o 
  -2  25   4       19.37       32.11      7.23 o 
  -1  25   4       69.76       58.86      4.76 o 
   0  25   4       10.76        8.60      1.93 o 
   1  25   4       27.32       39.32      4.65 o 
   2  25   4       11.48       13.45      3.57 o 
   3  25   4        0.03       -1.83      3.34 o 
  -3  26   4        0.83        6.97      3.85 o 
  -2  26   4        4.61        8.21      3.79 o 
  -1  26   4       17.49       18.25      3.37 o 
   0  26   4       12.02        8.31      2.56 o 
   1  26   4      165.17      175.31      8.01 o 
   2  26   4       44.22       57.69      5.86 o 
   3  26   4       16.88       11.53      4.74 o 
  -3  27   4       93.15      106.40     13.99 o 
  -2  27   4       23.04       12.20      3.69 o 
  -1  27   4       13.19        7.65      3.11 o 
   0  27   4       21.54       21.22      3.23 o 
   1  27   4      133.44      127.20     10.24 o 
   2  27   4      199.48      209.45      9.83 o 
  -2  28   4       43.32       52.09      6.78 o 
  -1  28   4       31.54       28.28      4.20 o 
   0  28   4       36.52       40.52      3.79 o 
   1  28   4        7.24        3.62      2.99 o 
   2  28   4       17.11       16.39      4.34 o 
  -2  29   4       35.94       31.50      5.65 o 
  -1  29   4        4.15        7.20      6.38 o 
   0  29   4       34.76       31.76      3.73 o 
   1  29   4       16.88       17.28      5.01 o 
  -1  30   4        1.31      -10.37     10.37 o 
   0  30   4        1.87        4.64      3.30 o 
  -6   1   5        0.10       -0.56      2.32 o 
  -5   1   5      152.91      137.23      6.79 o 
  -4   1   5      332.61      295.62      5.09 o 
  -3   1   5      289.77      262.26      2.94 o 
  -2   1   5      422.46      436.53      2.70 o 
  -1   1   5      354.71      325.40      2.08 o 
   0   1   5       31.43       37.62      0.92 o 
   1   1   5       63.68       60.90      1.43 o 
   2   1   5        6.43        2.16      0.50 o 
   3   1   5       11.23       12.89      1.41 o 
   4   1   5        0.25       -0.98      1.94 o 
   5   1   5        0.19       -4.04      4.04 o 
   6   1   5        9.86        6.54      6.93 o 
  -6   2   5       31.53       29.86      4.06 o 
  -5   2   5      104.63      122.36      6.86 o 
  -4   2   5        0.15       -0.57      0.96 o 
  -3   2   5      507.49      509.42      4.37 o 
  -2   2   5       38.79       32.66      0.90 o 
  -1   2   5     1128.41     1242.26      4.72 o 
   0   2   5      365.73      371.08      2.54 o 
   1   2   5       51.23       44.84      1.29 o 
   2   2   5      261.78      258.73      2.56 o 
   3   2   5        2.05        3.03      1.02 o 
   4   2   5       98.62      108.24      5.57 o 
   5   2   5        0.71       -4.73      4.73 o 
   6   2   5        0.12       -2.04      6.15 o 
  -6   3   5        9.60        6.36      2.77 o 
  -5   3   5      104.79      105.26      6.26 o 
  -4   3   5      235.21      219.03      5.00 o 
  -3   3   5      317.17      320.51      3.43 o 
  -2   3   5      457.38      469.74      2.80 o 
  -1   3   5     2191.45     2216.90      7.16 o 
   0   3   5     1143.39     1114.52      5.06 o 
   1   3   5      236.81      247.50      2.69 o 
   2   3   5       11.56       15.58      0.99 o 
   3   3   5        9.52       10.25      1.61 o 
   4   3   5        5.81        9.21      1.74 o 
   5   3   5        0.00        1.90      5.04 o 
   6   3   5        7.70       -1.26      4.72 o 
  -6   4   5       32.49       34.44      4.37 o 
  -5   4   5       12.67       20.35      4.15 o 
  -4   4   5       20.92       18.78      1.94 o 
  -3   4   5      627.01      620.11      5.34 o 
  -2   4   5       65.84       65.70      1.22 o 
  -1   4   5       11.49       11.40      0.55 o 
   0   4   5       27.70       33.54      1.01 o 
   1   4   5      733.08      697.10      4.65 o 
   2   4   5       16.75       15.45      1.18 o 
   3   4   5       45.68       46.97      3.00 o 
   4   4   5        4.91        7.51      1.81 o 
   5   4   5        6.93        3.81      3.11 o 
   6   4   5        0.40       -0.48      6.74 o 
  -6   5   5       16.18       10.33      3.24 o 
  -5   5   5       15.30        7.29      2.23 o 
  -4   5   5       40.98       44.47      2.59 o 
  -3   5   5       48.91       51.16      2.06 o 
  -2   5   5      355.83      372.91      2.64 o 
  -1   5   5       49.69       52.12      1.03 o 
   0   5   5       46.12       41.78      0.95 o 
   1   5   5     1745.35     1767.98      8.61 o 
   2   5   5        0.36        1.29      0.62 o 
   3   5   5        0.07        0.12      1.05 o 
   4   5   5       67.98       70.18      3.90 o 
   5   5   5        9.14       10.75      3.56 o 
   6   5   5        7.76       20.65      9.56 o 
  -6   6   5        7.52        5.61      3.01 o 
  -5   6   5       49.12       45.74      4.37 o 
  -4   6   5       15.33       19.54      2.02 o 
  -3   6   5      517.26      494.17      5.29 o 
  -2   6   5       84.77       80.98      1.38 o 
  -1   6   5      250.95      239.71      2.00 o 
   0   6   5      237.13      222.31      2.00 o 
   1   6   5     1744.49     1800.08      9.23 o 
   2   6   5      165.21      179.66      3.05 o 
   3   6   5      130.96      123.49      3.31 o 
   4   6   5        0.02        2.45      1.62 o 
   5   6   5        0.99        2.03      2.52 o 
   6   6   5        4.18        8.54      6.00 o 
  -6   7   5       24.46       23.32      3.99 o 
  -5   7   5       15.28       10.22      3.60 o 
  -4   7   5       52.49       62.52      3.53 o 
  -3   7   5      357.89      374.33      4.83 o 
  -2   7   5       20.12       21.71      0.96 o 
  -1   7   5      666.74      680.88      3.64 o 
   0   7   5      573.49      558.42      3.54 o 
   1   7   5      238.42      242.59      2.73 o 
   2   7   5      537.79      542.16      5.00 o 
   3   7   5      239.12      254.78      5.10 o 
   4   7   5       42.26       44.68      3.61 o 
   5   7   5       18.29       16.23      5.41 o 
   6   7   5        0.17        3.55      7.69 o 
  -6   8   5        1.30        1.61      2.70 o 
  -5   8   5      360.56      376.13      9.70 o 
  -4   8   5      150.03      144.67      4.54 o 
  -3   8   5     1678.92     1686.86     11.74 o 
  -2   8   5     1321.09     1324.82      6.83 o 
  -1   8   5      381.70      369.49      2.61 o 
   0   8   5      160.41      170.57      1.90 o 
   1   8   5      199.03      201.47      2.60 o 
   2   8   5        1.72        4.26      0.77 o 
   3   8   5       33.56       36.05      2.76 o 
   4   8   5        5.87        8.41      2.38 o 
   5   8   5       28.19       25.08      5.02 o 
   6   8   5        0.20        5.09      5.00 o 
  -6   9   5        0.13       -0.59      3.07 o 
  -5   9   5        0.06       -0.58      1.96 o 
  -4   9   5      402.60      420.74      7.37 o 
  -3   9   5      992.56      943.00      8.93 o 
  -2   9   5      523.14      542.04      4.11 o 
  -1   9   5       87.39       86.80      1.36 o 
   0   9   5     1057.91     1073.82      5.51 o 
   1   9   5      351.42      339.78      3.29 o 
   2   9   5        2.88        3.86      0.92 o 
   3   9   5       86.20       82.51      4.25 o 
   4   9   5       40.09       39.69      4.32 o 
   5   9   5        0.00        4.65      2.81 o 
  -6  10   5        4.17        8.35      3.42 o 
  -5  10   5        0.06        0.77      1.87 o 
  -4  10   5      206.48      204.07      5.63 o 
  -3  10   5     1119.36     1099.99      9.94 o 
  -2  10   5      248.51      253.36      2.77 o 
  -1  10   5        3.16        4.35      0.53 o 
   0  10   5       97.08       97.13      1.65 o 
   1  10   5       65.33       59.68      1.56 o 
   2  10   5      154.34      164.90      4.60 o 
   3  10   5       47.28       44.71      3.52 o 
   4  10   5        0.05       -1.81      2.31 o 
   5  10   5        9.12        3.36      3.40 o 
  -6  11   5       13.45        1.10      3.48 o 
  -5  11   5        0.31        1.76      1.88 o 
  -4  11   5      295.57      289.15      6.71 o 
  -3  11   5       28.83       31.90      2.27 o 
  -2  11   5       86.39       88.22      2.08 o 
  -1  11   5      330.46      291.23      2.60 o 
   0  11   5      350.27      333.28      3.09 o 
   1  11   5        1.19        1.14      0.52 o 
   2  11   5      437.95      460.65      6.23 o 
   3  11   5       13.91       17.71      2.83 o 
   4  11   5        9.25        6.44      4.46 o 
   5  11   5        8.61       10.62      3.85 o 
  -6  12   5        4.12        5.08      2.99 o 
  -5  12   5       23.35       15.26      3.82 o 
  -4  12   5        0.81       -0.01      1.50 o 
  -3  12   5       22.87       26.18      2.09 o 
  -2  12   5       51.49       55.50      1.81 o 
  -1  12   5       79.42       65.72      1.62 o 
   0  12   5      681.63      661.34      4.75 o 
   1  12   5      283.82      268.39      3.64 o 
   2  12   5        1.70        3.13      1.33 o 
   3  12   5      208.33      223.21     14.07 o 
   4  12   5       34.34       40.85      5.09 o 
   5  12   5        3.11       -0.29      3.92 o 
  -6  13   5       40.14       33.89      4.39 o 
  -5  13   5       30.94       28.79      3.93 o 
  -4  13   5       29.01       25.02      2.91 o 
  -3  13   5      145.23      127.93      3.45 o 
  -2  13   5      441.60      421.66      4.34 o 
  -1  13   5      362.17      350.21      3.33 o 
   0  13   5      133.70      137.94      2.34 o 
   1  13   5       75.29       74.82      2.61 o 
   2  13   5      286.81      288.48      6.41 o 
   3  13   5        0.07        0.23      1.64 o 
   4  13   5       18.27       17.75      4.42 o 
   5  13   5        3.32        8.32      4.53 o 
  -5  14   5       32.42       33.52      3.50 o 
  -4  14   5       38.96       35.55      3.03 o 
  -3  14   5      221.34      206.90      4.19 o 
  -2  14   5       68.53       73.27      2.60 o 
  -1  14   5      499.30      514.51      4.63 o 
   0  14   5      121.10      130.50      2.57 o 
   1  14   5      371.46      376.26      5.07 o 
   2  14   5       22.33       18.01      1.71 o 
   3  14   5      314.86      354.00      8.30 o 
   4  14   5        1.57        2.56      4.47 o 
   5  14   5       13.63       11.18      4.52 o 
  -5  15   5       79.52       86.24      5.45 o 
  -4  15   5       43.83       39.44      3.35 o 
  -3  15   5       11.26        8.31      1.73 o 
  -2  15   5      443.18      411.65      5.35 o 
  -1  15   5       72.70       75.46      2.75 o 
   0  15   5      100.47       91.84      2.50 o 
   1  15   5      138.92      142.43      3.94 o 
   2  15   5       60.93       63.47      4.14 o 
   3  15   5      271.93      303.15      7.89 o 
   4  15   5        5.87        8.66      4.18 o 
   5  15   5        0.88       -0.22      3.50 o 
  -5  16   5       10.92       12.17      3.11 o 
  -4  16   5      251.34      250.75      7.30 o 
  -3  16   5        0.21        1.83      1.32 o 
  -2  16   5     1074.48     1014.79      9.59 o 
  -1  16   5      130.36      120.29      3.26 o 
   0  16   5       24.78       21.40      1.44 o 
   1  16   5       35.65       39.03      3.86 o 
   2  16   5       91.64       91.43      4.95 o 
   3  16   5      125.87      121.49      6.40 o 
   4  16   5       17.14       17.54      6.42 o 
   5  16   5        0.17       -2.46      4.05 o 
  -5  17   5       16.46       16.67      3.78 o 
  -4  17   5      200.15      190.53      6.89 o 
  -3  17   5      174.50      176.52      5.13 o 
  -2  17   5       23.16       27.96      2.63 o 
  -1  17   5       62.41       59.11      3.10 o 
   0  17   5        3.27        5.22      1.17 o 
   1  17   5      105.16      104.20      7.79 o 
   2  17   5       52.30       49.90      3.46 o 
   3  17   5        0.34       -1.96      1.96 o 
   4  17   5      158.68      154.77      8.44 o 
   5  17   5       21.61       16.53      5.75 o 
  -5  18   5        1.60        0.70      2.31 o 
  -4  18   5       29.09       30.89      3.07 o 
  -3  18   5       28.27       26.95      2.81 o 
  -2  18   5      290.19      292.97      6.37 o 
  -1  18   5       17.40       12.28      1.62 o 
   0  18   5      227.35      228.10      4.79 o 
   1  18   5      212.55      207.83      5.72 o 
   2  18   5        0.43        2.16      1.44 o 
   3  18   5        1.40        0.30      2.28 o 
   4  18   5        0.14       -1.05      2.75 o 
  -5  19   5       22.63       26.60      4.07 o 
  -4  19   5       21.63       19.20      2.81 o 
  -3  19   5      207.59      201.58      6.82 o 
  -2  19   5      152.52      144.27      5.07 o 
  -1  19   5       37.22       37.17      2.64 o 
   0  19   5        7.17        5.46      1.74 o 
   1  19   5       19.89       15.94      2.38 o 
   2  19   5       66.43       64.80      5.93 o 
   3  19   5       15.77       12.51      3.51 o 
   4  19   5        0.50        0.82      2.56 o 
  -4  20   5      142.78      154.51      6.74 o 
  -3  20   5      121.42      121.65      5.80 o 
  -2  20   5       27.72       33.91      3.32 o 
  -1  20   5      258.97      233.01      5.45 o 
   0  20   5       45.69       45.28      3.36 o 
   1  20   5        0.20        1.89      1.92 o 
   2  20   5       49.27       40.60      3.85 o 
   3  20   5        4.20        4.98      2.66 o 
   4  20   5       26.02       25.86      4.84 o 
  -4  21   5      325.02      352.76      8.73 o 
  -3  21   5      300.16      292.65      7.57 o 
  -2  21   5       54.29       52.79      4.12 o 
  -1  21   5      102.85      119.58      5.26 o 
   0  21   5       98.27      110.19      5.28 o 
   1  21   5       11.47        7.95      2.53 o 
   2  21   5       31.44       34.33      3.77 o 
   3  21   5       15.36       15.70      5.73 o 
   4  21   5        0.00       -1.19      2.89 o 
  -4  22   5        5.75        8.90      4.08 o 
  -3  22   5      260.40      280.85      7.52 o 
  -2  22   5      191.23      163.52      6.06 o 
  -1  22   5      203.57      164.57      5.60 o 
   0  22   5      315.86      286.65     30.58 o 
   1  22   5       37.11       28.87      3.99 o 
   2  22   5      150.10      162.14      7.27 o 
   3  22   5       35.07       33.52      5.45 o 
   4  22   5        0.61        4.93      3.41 o 
  -4  23   5        3.72        0.44      2.65 o 
  -3  23   5       15.49       15.19      3.13 o 
  -2  23   5        2.82        2.37      2.86 o 
  -1  23   5        7.53        7.08      2.27 o 
   0  23   5      126.12       98.30     17.71 o 
   1  23   5       48.31       44.82      4.76 o 
   2  23   5       94.50      100.39      7.09 o 
   3  23   5        7.88        5.98      6.51 o 
  -3  24   5        1.15        5.13      2.70 o 
  -2  24   5      119.16      112.80      6.42 o 
  -1  24   5      130.67      113.29      5.34 o 
   0  24   5       16.46       11.68      2.90 o 
   1  24   5        2.30        1.93      2.47 o 
   2  24   5       32.59       34.39      6.04 o 
   3  24   5       16.24       13.07      4.72 o 
  -3  25   5       65.37       72.70      6.10 o 
  -2  25   5        9.34        6.26      3.97 o 
  -1  25   5      145.49      141.12      7.11 o 
   0  25   5       73.77       68.03      6.34 o 
   1  25   5       97.44       86.82      7.29 o 
   2  25   5      169.30      153.66     17.50 o 
   3  25   5        8.05        6.81      5.09 o 
  -3  26   5      174.59      210.66     14.48 o 
  -2  26   5      148.23      182.83     17.91 o 
  -1  26   5        0.00       -1.16      2.24 o 
   0  26   5       62.20       68.09      7.36 o 
   1  26   5      144.86      131.79      8.70 o 
   2  26   5       13.43       12.43      3.63 o 
  -2  27   5      116.17      149.79     17.68 o 
  -1  27   5       49.67       50.67      5.37 o 
   0  27   5        2.59        0.61      2.37 o 
   1  27   5       82.35       89.35      9.64 o 
   2  27   5       20.79       13.77      4.02 o 
  -2  28   5        9.88       15.43      4.19 o 
  -1  28   5      110.52      118.57      8.31 o 
   0  28   5        6.23        5.37      2.56 o 
   1  28   5       16.80       19.96      5.04 o 
  -1  29   5       71.28       79.12      7.35 o 
   0  29   5        0.17        0.98      2.53 o 
  -6   0   6        0.14        2.92      4.15 o 
  -5   0   6        9.08       12.27      3.89 o 
  -4   0   6     1212.97     1248.27     18.34 o 
  -3   0   6      340.27      308.61      4.78 o 
  -2   0   6       17.20       20.24      1.20 o 
  -1   0   6      137.44      153.22      2.31 o 
   0   0   6      123.13      125.69      2.28 o 
   1   0   6        7.04        8.18      1.03 o 
   2   0   6       38.27       48.98      2.03 o 
   3   0   6       17.29       21.13      2.99 o 
   4   0   6        8.59        6.96      4.69 o 
   5   0   6       69.82       61.51     15.33 o 
  -6   1   6      107.58      114.59      8.75 o 
  -5   1   6       97.47       92.26      6.26 o 
  -4   1   6       80.75       75.49      3.85 o 
  -3   1   6      546.42      544.25      4.60 o 
  -2   1   6      136.13      149.25      1.74 o 
  -1   1   6     1365.79     1359.11      5.31 o 
   0   1   6      927.15      925.35      4.87 o 
   1   1   6      457.01      435.30      3.64 o 
   2   1   6        3.52        2.35      0.55 o 
   3   1   6      352.36      387.04      8.41 o 
   4   1   6       20.98       19.85      3.28 o 
   5   1   6        4.51        6.24      6.43 o 
  -6   2   6       34.88       37.59      4.31 o 
  -5   2   6       30.26       40.23      4.27 o 
  -4   2   6      141.19      122.70      4.05 o 
  -3   2   6       45.05       50.10      1.79 o 
  -2   2   6        1.17        1.11      0.40 o 
  -1   2   6     1268.08     1372.37      5.26 o 
   0   2   6        0.03        0.81      0.40 o 
   1   2   6        1.33        1.08      0.46 o 
   2   2   6      203.08      194.90      3.45 o 
   3   2   6        8.54       11.82      2.19 o 
   4   2   6        0.08        2.42      2.24 o 
   5   2   6        4.94        8.34      5.73 o 
  -6   3   6       36.00       43.58      4.89 o 
  -5   3   6      172.84      165.17      6.80 o 
  -4   3   6        5.46        6.89      1.45 o 
  -3   3   6        2.84        1.71      0.68 o 
  -2   3   6      692.78      707.55      3.98 o 
  -1   3   6       22.53       27.75      0.85 o 
   0   3   6       26.62       26.48      0.95 o 
   1   3   6      111.64      106.00      1.70 o 
   2   3   6      152.26      169.03      2.91 o 
   3   3   6      310.87      315.53      8.11 o 
   4   3   6        0.03        3.51      2.37 o 
   5   3   6        6.04        9.63      3.34 o 
  -6   4   6       24.59       30.14      4.52 o 
  -5   4   6      119.41      125.82      7.24 o 
  -4   4   6     1129.10     1052.21     11.27 o 
  -3   4   6      400.12      432.55      4.80 o 
  -2   4   6       64.48       62.52      1.33 o 
  -1   4   6     1877.33     1912.11      6.75 o 
   0   4   6      758.41      733.52      4.30 o 
   1   4   6      138.73      132.00      1.95 o 
   2   4   6       30.27       33.36      2.10 o 
   3   4   6      237.91      219.73      4.81 o 
   4   4   6       71.87       60.51      5.03 o 
   5   4   6        1.34        7.37      3.72 o 
  -6   5   6        3.19       -0.14      2.54 o 
  -5   5   6        4.16       -1.32      2.03 o 
  -4   5   6        4.51        4.57      1.40 o 
  -3   5   6       16.71       17.31      1.48 o 
  -2   5   6      473.89      458.90      3.22 o 
  -1   5   6        4.13        4.34      0.48 o 
   0   5   6        6.00        8.77      0.67 o 
   1   5   6      771.73      804.49      5.21 o 
   2   5   6       39.18       50.68      2.31 o 
   3   5   6      285.87      281.58      5.76 o 
   4   5   6       60.29       59.32      5.00 o 
   5   5   6        0.03        1.71      4.07 o 
  -6   6   6        4.94       -0.68      2.89 o 
  -5   6   6        4.58        3.64      2.38 o 
  -4   6   6       30.88       27.41      2.53 o 
  -3   6   6        8.77        3.50      0.96 o 
  -2   6   6      347.20      347.33      2.98 o 
  -1   6   6      825.02      795.97      4.11 o 
   0   6   6       88.82       88.35      1.63 o 
   1   6   6        3.06        3.42      0.61 o 
   2   6   6      779.42      831.80      8.85 o 
   3   6   6      427.79      456.44      7.96 o 
   4   6   6        3.94        1.49      2.60 o 
   5   6   6       14.90        6.00      4.33 o 
  -6   7   6        0.70        2.03      2.65 o 
  -5   7   6       15.48        8.89      2.53 o 
  -4   7   6       17.62       16.41      2.57 o 
  -3   7   6      420.05      415.82      5.61 o 
  -2   7   6        2.47        1.81      0.54 o 
  -1   7   6       19.47       17.70      0.82 o 
   0   7   6        0.46        0.82      0.45 o 
   1   7   6       33.20       34.33      1.40 o 
   2   7   6       11.12       13.53      1.84 o 
   3   7   6       66.43       67.49      4.09 o 
   4   7   6        4.19        3.63      2.47 o 
   5   7   6        0.60        1.18      4.20 o 
  -6   8   6        6.72        6.40      3.12 o 
  -5   8   6      104.01      110.99      6.62 o 
  -4   8   6        1.66       -0.42      1.28 o 
  -3   8   6      435.79      427.89      5.73 o 
  -2   8   6        1.91        1.18      0.63 o 
  -1   8   6      182.98      175.80      2.16 o 
   0   8   6       88.00       89.54      1.59 o 
   1   8   6      300.82      320.68      3.79 o 
   2   8   6       16.00       16.46      1.98 o 
   3   8   6       48.83       48.69      3.77 o 
   4   8   6        2.96        3.36      2.48 o 
   5   8   6        1.40        4.37      5.28 o 
  -6   9   6       78.01       82.00      6.70 o 
  -5   9   6       95.70      112.64      6.73 o 
  -4   9   6       75.40       93.87      4.82 o 
  -3   9   6     2153.42     2155.71     18.57 o 
  -2   9   6     2052.59     2065.85     10.53 o 
  -1   9   6      167.54      167.80      2.19 o 
   0   9   6      542.05      536.61      3.95 o 
   1   9   6        0.81        0.67      0.70 o 
   2   9   6        9.55       10.86      1.81 o 
   3   9   6        5.71        5.61      1.87 o 
   4   9   6        0.63       -0.47      2.33 o 
   5   9   6        0.68        0.51      3.42 o 
  -6  10   6       26.39       27.45      4.38 o 
  -5  10   6        0.30       -1.99      1.99 o 
  -4  10   6       16.85       14.21      2.26 o 
  -3  10   6       47.25       54.04      3.66 o 
  -2  10   6     2062.85     2045.67     11.94 o 
  -1  10   6      285.47      274.41      2.97 o 
   0  10   6        3.47        4.07      0.65 o 
   1  10   6       46.20       54.98      2.42 o 
   2  10   6       16.71       14.61      2.20 o 
   3  10   6       27.38       28.26      5.27 o 
   4  10   6        8.89        9.58      4.36 o 
   5  10   6        0.21        3.71      4.27 o 
  -6  11   6       94.09       98.89      7.42 o 
  -5  11   6        0.03       -0.94      1.87 o 
  -4  11   6       36.53       30.80      3.02 o 
  -3  11   6       67.91       67.61      3.56 o 
  -2  11   6      578.32      550.49      5.42 o 
  -1  11   6       13.11       15.00      1.07 o 
   0  11   6      319.64      320.39      3.75 o 
   1  11   6      384.32      373.45      5.27 o 
   2  11   6       26.13       24.70      2.35 o 
   3  11   6       50.54       54.19      4.93 o 
   4  11   6       41.23       42.28      5.63 o 
   5  11   6        0.91        1.73      4.84 o 
  -5  12   6        1.69        1.61      2.49 o 
  -4  12   6       78.62       84.47      4.77 o 
  -3  12   6        5.68        3.36      1.42 o 
  -2  12   6      573.86      562.66      5.82 o 
  -1  12   6      532.47      531.30      4.69 o 
   0  12   6       21.97       25.64      1.51 o 
   1  12   6        1.06        0.91      1.00 o 
   2  12   6       76.50       71.03      3.71 o 
   3  12   6        4.57        3.36      1.91 o 
   4  12   6        6.02       10.72      3.69 o 
   5  12   6        2.67       -0.89      7.60 o 
  -5  13   6      144.51      169.18      8.03 o 
  -4  13   6        0.11        0.91      1.66 o 
  -3  13   6       12.52       11.03      1.87 o 
  -2  13   6      388.41      383.59      5.20 o 
  -1  13   6      165.68      140.95      2.66 o 
   0  13   6       77.88       81.27      3.29 o 
   1  13   6       11.43       13.62      1.68 o 
   2  13   6        0.02        1.89      1.19 o 
   3  13   6       17.51       13.79      2.67 o 
   4  13   6      111.54      122.70      9.57 o 
   5  13   6        0.38       -0.46      7.26 o 
  -5  14   6        8.56        8.37      2.73 o 
  -4  14   6       78.46       83.28      4.84 o 
  -3  14   6      147.59      147.89      4.58 o 
  -2  14   6       69.35       70.88      2.84 o 
  -1  14   6      227.67      241.78      3.98 o 
   0  14   6      420.73      415.05      6.02 o 
   1  14   6       87.49       90.75      3.87 o 
   2  14   6      142.75      142.69      4.52 o 
   3  14   6       27.38       29.67      3.55 o 
   4  14   6        8.48        7.20      4.33 o 
   5  14   6        0.03        4.85      8.91 o 
  -5  15   6       95.59      104.47      7.01 o 
  -4  15   6        0.14        0.26      1.60 o 
  -3  15   6      156.58      150.27      4.83 o 
  -2  15   6       45.46       49.09      2.61 o 
  -1  15   6      323.94      295.26      4.80 o 
   0  15   6      147.00      148.77      3.81 o 
   1  15   6      205.97      210.09      5.19 o 
   2  15   6       32.47       31.32      3.38 o 
   3  15   6      106.71       99.11      5.72 o 
   4  15   6       12.38       13.96      5.28 o 
   5  15   6        1.28        8.33      6.39 o 
  -5  16   6       40.35       37.10      4.27 o 
  -4  16   6        1.41        1.23      1.77 o 
  -3  16   6      104.72      107.30      5.09 o 
  -2  16   6      127.02      111.89      3.92 o 
  -1  16   6        0.06        0.21      1.06 o 
   0  16   6       62.22       52.63      2.95 o 
   1  16   6       55.20       50.23      3.33 o 
   2  16   6       23.07       25.82      2.69 o 
   3  16   6       21.04       18.65      3.27 o 
   4  16   6       24.76       28.98      4.55 o 
  -5  17   6        5.44        5.89      2.57 o 
  -4  17   6       11.06       12.64      2.50 o 
  -3  17   6       44.32       43.91      3.60 o 
  -2  17   6       34.12       38.85      2.91 o 
  -1  17   6      123.67      121.15      4.43 o 
   0  17   6      269.08      220.80      5.89 o 
   1  17   6       15.36       12.23      2.05 o 
   2  17   6       15.83       18.69      3.05 o 
   3  17   6        2.31        1.15      2.14 o 
   4  17   6       44.25       44.55      5.54 o 
  -5  18   6       37.97       37.10      4.75 o 
  -4  18   6      137.78      151.35      6.54 o 
  -3  18   6       65.94       72.05      4.59 o 
  -2  18   6       27.45       25.65      2.68 o 
  -1  18   6       49.99       54.47      3.51 o 
   0  18   6       54.04       73.83      4.92 o 
   1  18   6       31.82       31.62      3.19 o 
   2  18   6       43.37       53.30      4.80 o 
   3  18   6        9.76        5.90      3.21 o 
   4  18   6        3.04        3.26      3.15 o 
  -4  19   6      108.54      137.65      6.89 o 
  -3  19   6       78.28       82.35      4.97 o 
  -2  19   6        0.80       -1.10      1.70 o 
  -1  19   6       17.19       17.92      2.37 o 
   0  19   6      142.48      141.94      6.69 o 
   1  19   6        0.99        0.02      1.74 o 
   2  19   6       83.00       78.07      4.61 o 
   3  19   6        6.44        1.52      2.54 o 
   4  19   6       12.92       11.42      3.70 o 
  -4  20   6        2.20        3.83      2.37 o 
  -3  20   6        0.68        0.49      2.10 o 
  -2  20   6       64.07       66.73      4.45 o 
  -1  20   6      121.65      122.52      5.15 o 
   0  20   6       53.38       50.33      4.95 o 
   1  20   6       16.45       18.92      3.10 o 
   2  20   6       87.45      106.79      6.34 o 
   3  20   6        0.03       -0.58      2.98 o 
   4  20   6        1.66        7.24      3.20 o 
  -4  21   6       19.35       22.66      3.41 o 
  -3  21   6       64.11       78.99      5.35 o 
  -2  21   6       41.03       41.18      3.64 o 
  -1  21   6       96.66       92.38      5.08 o 
   0  21   6      111.19      112.94      7.08 o 
   1  21   6      161.98      155.37      6.94 o 
   2  21   6        0.06       -1.95      1.95 o 
   3  21   6        0.44        3.05      3.29 o 
  -4  22   6        5.50        1.17      2.94 o 
  -3  22   6       21.49       20.90      3.22 o 
  -2  22   6        9.23        8.81      2.59 o 
  -1  22   6      109.36      111.10      6.23 o 
   0  22   6       29.30       21.98      3.92 o 
   1  22   6        1.81        1.94      2.48 o 
   2  22   6        1.44        1.32      2.32 o 
   3  22   6        1.21       10.56      3.72 o 
  -3  23   6        4.99        2.07      3.50 o 
  -2  23   6       33.82       18.21      4.07 o 
  -1  23   6        5.85        8.07      2.33 o 
   0  23   6      159.10      156.48      8.16 o 
   1  23   6      211.32      203.28      8.39 o 
   2  23   6       26.99       27.89      4.13 o 
   3  23   6       28.45       35.97      6.51 o 
  -3  24   6       13.15       10.64      4.28 o 
  -2  24   6       10.01        7.99      2.79 o 
  -1  24   6       71.42       76.93      5.05 o 
   0  24   6        0.64        5.45      2.78 o 
   1  24   6        0.04       -1.55      2.54 o 
   2  24   6      176.31      191.46      8.66 o 
   3  24   6       49.68       60.14      8.41 o 
  -3  25   6       14.39       17.80      4.49 o 
  -2  25   6       47.20       50.59      6.19 o 
  -1  25   6        1.06       -0.12      1.99 o 
   0  25   6        3.66        4.43      3.05 o 
   1  25   6        2.24        0.73      2.99 o 
   2  25   6        4.40       10.92      3.53 o 
  -2  26   6       35.09       40.57      6.37 o 
  -1  26   6       19.42       11.52      2.98 o 
   0  26   6       37.50       26.11      5.63 o 
   1  26   6        0.86        3.71      5.15 o 
   2  26   6       51.86       55.39      6.71 o 
  -2  27   6       47.87       45.38      5.93 o 
  -1  27   6       40.67       38.29      6.33 o 
   0  27   6        6.88        8.93      3.93 o 
   1  27   6       19.76       14.55      4.52 o 
  -1  28   6       89.41       78.63      8.12 o 
   0  28   6       16.41       19.91      3.98 o 
  -6   1   7        2.09       -1.98      2.91 o 
  -5   1   7        1.95       -1.74      1.74 o 
  -4   1   7      509.02      465.99      7.92 o 
  -3   1   7      478.83      416.16      4.78 o 
  -2   1   7      146.29      139.97      2.02 o 
  -1   1   7       13.53       11.56      0.68 o 
   0   1   7        0.14        1.04      0.46 o 
   1   1   7        8.37        8.24      0.81 o 
   2   1   7       10.91       11.46      1.06 o 
   3   1   7        5.81        6.91      1.87 o 
   4   1   7        0.64        3.20      2.05 o 
   5   1   7        2.40       -0.33      4.55 o 
  -6   2   7      114.39      122.97      8.31 o 
  -5   2   7       14.36       19.93      3.47 o 
  -4   2   7       31.47       31.68      2.59 o 
  -3   2   7        0.67        0.05      0.74 o 
  -2   2   7      592.84      561.28      4.08 o 
  -1   2   7      270.57      270.32      2.38 o 
   0   2   7      167.87      157.93      2.14 o 
   1   2   7       55.80       50.76      1.79 o 
   2   2   7       46.79       49.59      1.99 o 
   3   2   7        4.54        6.42      2.04 o 
   4   2   7        8.82        5.87      4.24 o 
   5   2   7        0.06       13.98      9.09 o 
  -6   3   7       94.53      118.44      7.78 o 
  -5   3   7       81.51       85.49      6.14 o 
  -4   3   7        0.49        3.00      1.35 o 
  -3   3   7      101.78       95.89      2.67 o 
  -2   3   7      394.48      405.97      3.52 o 
  -1   3   7       23.90       28.56      0.97 o 
   0   3   7       62.97       78.73      1.61 o 
   1   3   7       60.43       63.02      2.05 o 
   2   3   7      177.22      187.72      3.26 o 
   3   3   7       66.17       71.53      3.91 o 
   4   3   7        0.28        1.81      2.21 o 
   5   3   7        3.21        6.30      4.00 o 
  -6   4   7       29.93       35.10      5.02 o 
  -5   4   7       33.85       29.36      3.98 o 
  -4   4   7        3.04        1.94      1.41 o 
  -3   4   7       59.05       53.18      2.37 o 
  -2   4   7      375.94      370.87      3.48 o 
  -1   4   7       42.71       40.60      1.16 o 
   0   4   7      599.05      610.07      4.21 o 
   1   4   7      215.79      224.27      3.29 o 
   2   4   7      556.44      563.41      5.74 o 
   3   4   7        1.01        4.73      1.32 o 
   4   4   7        0.57        2.28      2.80 o 
   5   4   7        9.27       21.08      5.26 o 
  -6   5   7        6.98        5.06      3.21 o 
  -5   5   7       36.08       36.51      4.47 o 
  -4   5   7      130.01      138.40      4.90 o 
  -3   5   7        0.34        0.98      0.98 o 
  -2   5   7      414.86      406.25      3.94 o 
  -1   5   7       41.42       49.73      1.37 o 
   0   5   7       23.23       23.47      1.09 o 
   1   5   7        4.39        4.77      0.91 o 
   2   5   7       94.84      103.72      3.91 o 
   3   5   7       52.62       55.98      5.10 o 
   4   5   7        3.45        3.92      2.93 o 
   5   5   7        2.20        3.89      4.40 o 
  -6   6   7        0.36        0.50      2.75 o 
  -5   6   7        6.60        4.84      2.59 o 
  -4   6   7       24.64       20.22      2.65 o 
  -3   6   7      133.59      149.56      3.54 o 
  -2   6   7       25.45       22.73      1.26 o 
  -1   6   7       58.36       54.75      1.46 o 
   0   6   7      223.75      218.17      3.02 o 
   1   6   7      156.51      163.82      3.09 o 
   2   6   7        7.44        5.30      1.78 o 
   3   6   7       42.25       43.50      3.24 o 
   4   6   7        1.17        5.06      3.06 o 
   5   6   7        0.07        8.68      4.55 o 
  -6   7   7        6.87        9.07      3.16 o 
  -5   7   7       38.45       35.50      5.38 o 
  -4   7   7      132.75      130.50      5.30 o 
  -3   7   7       29.68       33.48      2.19 o 
  -2   7   7        3.75        2.62      0.76 o 
  -1   7   7     1059.41     1081.96      6.73 o 
   0   7   7      303.56      306.26      3.75 o 
   1   7   7      177.24      163.49      3.41 o 
   2   7   7      145.54      155.07      5.24 o 
   3   7   7        0.35        2.59      1.71 o 
   4   7   7       16.71       17.50      4.11 o 
   5   7   7        6.75        4.53      4.99 o 
  -6   8   7       11.89        8.46      2.94 o 
  -5   8   7       62.79       73.26      5.65 o 
  -4   8   7      120.44      125.23      5.06 o 
  -3   8   7       89.35       97.12      3.55 o 
  -2   8   7      247.90      266.42      4.02 o 
  -1   8   7      489.90      506.25      4.44 o 
   0   8   7      237.03      215.05      3.47 o 
   1   8   7       10.37       10.77      1.34 o 
   2   8   7       14.99       14.24      2.10 o 
   3   8   7       46.85       44.13      4.26 o 
   4   8   7       69.88       69.35      6.59 o 
   5   8   7        1.97        1.16      7.49 o 
  -5   9   7       10.91       11.55      3.20 o 
  -4   9   7      241.25      239.65      7.32 o 
  -3   9   7      107.91      110.78      4.82 o 
  -2   9   7      223.41      235.12      4.00 o 
  -1   9   7        2.50        2.72      0.77 o 
   0   9   7       46.26       49.36      2.27 o 
   1   9   7        2.19        3.49      1.19 o 
   2   9   7        0.00        0.69      1.37 o 
   3   9   7       16.50       15.69      2.71 o 
   4   9   7       13.95       10.35      3.13 o 
   5   9   7        2.42       -4.08      4.41 o 
  -5  10   7       88.45       92.51      6.39 o 
  -4  10   7       12.49       12.66      2.11 o 
  -3  10   7      142.01      148.32      5.09 o 
  -2  10   7     1575.86     1568.98     11.45 o 
  -1  10   7       14.02       13.26      1.25 o 
   0  10   7        0.07        0.47      0.98 o 
   1  10   7      309.99      305.78      5.11 o 
   2  10   7       33.03       36.38      3.19 o 
   3  10   7       80.24       78.16      5.12 o 
   4  10   7       59.96       50.07      7.35 o 
   5  10   7       18.73       18.63      7.89 o 
  -5  11   7       17.26       17.49      3.67 o 
  -4  11   7      129.08      142.84      5.43 o 
  -3  11   7      237.06      238.51      6.22 o 
  -2  11   7      316.25      324.26      4.97 o 
  -1  11   7       71.37       75.19      2.71 o 
   0  11   7       42.46       37.64      2.26 o 
   1  11   7       16.44       14.10      1.68 o 
   2  11   7       19.31       12.57      2.21 o 
   3  11   7       68.22       77.29      5.10 o 
   4  11   7        0.84        2.28      3.24 o 
   5  11   7        6.62        8.52      5.12 o 
  -5  12   7        1.07        1.29      2.56 o 
  -4  12   7        1.07       -1.59      1.59 o 
  -3  12   7      259.99      260.72      6.19 o 
  -2  12   7      995.70      995.99      9.07 o 
  -1  12   7      467.10      451.30      6.12 o 
   0  12   7      323.48      325.71      5.63 o 
   1  12   7       47.73       52.69      3.32 o 
   2  12   7        0.23        2.22      1.80 o 
   3  12   7       89.98       96.58      7.29 o 
   4  12   7        1.55        4.71      5.01 o 
   5  12   7        1.25        2.90      5.27 o 
  -5  13   7        0.82        2.20      2.69 o 
  -4  13   7       23.59       20.87      2.85 o 
  -3  13   7       87.45       84.49      4.79 o 
  -2  13   7       23.18       21.49      1.78 o 
  -1  13   7      106.33      113.33      3.68 o 
   0  13   7       10.77       14.80      1.84 o 
   1  13   7       36.91       35.07      3.21 o 
   2  13   7       25.13       26.97      3.15 o 
   3  13   7        3.21        1.24      2.26 o 
   4  13   7      110.44       97.46     10.46 o 
  -5  14   7       15.60       16.77      3.42 o 
  -4  14   7        1.09        2.06      1.53 o 
  -3  14   7       39.18       46.06      3.85 o 
  -2  14   7        3.27        1.77      1.09 o 
  -1  14   7       48.15       39.74      2.91 o 
   0  14   7       30.40       28.09      2.48 o 
   1  14   7        8.85        7.37      1.94 o 
   2  14   7        4.27        5.51      2.04 o 
   3  14   7        0.19        3.56      2.68 o 
   4  14   7       53.61       51.11      8.38 o 
  -5  15   7        4.73        4.48      2.90 o 
  -4  15   7       12.13        8.97      2.42 o 
  -3  15   7       99.71      102.20      5.34 o 
  -2  15   7      172.27      157.08      4.42 o 
  -1  15   7       97.18       98.87      4.58 o 
   0  15   7      258.60      252.42      5.99 o 
   1  15   7       51.45       50.15      3.85 o 
   2  15   7      119.54      121.39      6.11 o 
   3  15   7       10.92        3.99      2.61 o 
   4  15   7        1.19        3.76      3.05 o 
  -5  16   7        4.61        5.98      2.81 o 
  -4  16   7       94.05       92.90      5.31 o 
  -3  16   7      325.20      320.28      8.04 o 
  -2  16   7       40.67       40.28      3.06 o 
  -1  16   7       80.26       84.20      4.54 o 
   0  16   7        1.33        3.13      1.94 o 
   1  16   7      113.78      105.17      5.05 o 
   2  16   7       52.13       49.24      4.31 o 
   3  16   7        0.02       -0.17      2.45 o 
   4  16   7        1.03        6.00      3.94 o 
  -4  17   7       74.68       82.65      5.46 o 
  -3  17   7      329.36      336.62      8.25 o 
  -2  17   7       26.44       21.17      2.78 o 
  -1  17   7      826.12      826.73     11.31 o 
   0  17   7        4.50        5.05      2.16 o 
   1  17   7        6.85        6.52      2.05 o 
   2  17   7        1.60        1.94      1.51 o 
   3  17   7        0.69        1.30      2.33 o 
   4  17   7        0.22       -3.39      3.39 o 
  -4  18   7       60.17       60.67      4.91 o 
  -3  18   7      279.27      294.56      7.95 o 
  -2  18   7        4.02        0.70      2.08 o 
  -1  18   7       36.81       37.11      3.28 o 
   0  18   7        1.59        1.73      2.14 o 
   1  18   7        5.38        4.17      1.71 o 
   2  18   7       15.01       10.69      2.34 o 
   3  18   7       59.82       56.70      5.98 o 
   4  18   7        4.47        7.60      4.03 o 
  -4  19   7       11.35       10.58      2.81 o 
  -3  19   7      209.10      208.93      7.03 o 
  -2  19   7       60.36       56.45      5.43 o 
  -1  19   7        1.20        0.75      1.89 o 
   0  19   7       49.10       37.07      4.16 o 
   1  19   7       45.60       43.02      4.24 o 
   2  19   7       47.05       49.56      4.93 o 
   3  19   7       16.01       16.51      3.87 o 
  -4  20   7        3.37        5.08      2.57 o 
  -3  20   7      281.80      298.29      9.66 o 
  -2  20   7      514.88      522.42     12.52 o 
  -1  20   7       40.14       31.59      3.37 o 
   0  20   7        4.94        3.78      2.28 o 
   1  20   7       20.76       19.01      3.29 o 
   2  20   7        7.40        7.30      1.95 o 
   3  20   7        1.02        0.82      3.01 o 
  -4  21   7       24.63       23.06      3.69 o 
  -3  21   7        0.67        4.51      2.63 o 
  -2  21   7      294.39      315.23     12.99 o 
  -1  21   7       69.09       72.61      5.46 o 
   0  21   7       10.28        8.89      2.96 o 
   1  21   7       52.37       56.10      5.29 o 
   2  21   7       20.77       22.21      4.39 o 
   3  21   7        0.12       -2.57      2.57 o 
  -3  22   7       31.88       44.41      5.97 o 
  -2  22   7       27.91       23.43      4.23 o 
  -1  22   7       67.80       68.30      5.52 o 
   0  22   7      199.97      190.38      8.46 o 
   1  22   7       65.28       57.37      5.49 o 
   2  22   7       15.07       12.10      2.93 o 
   3  22   7        0.88       12.57      4.20 o 
  -3  23   7        1.06       -1.17      4.47 o 
  -2  23   7       84.01       84.84      7.48 o 
  -1  23   7       25.62       20.05      3.59 o 
   0  23   7        0.04        3.58      2.56 o 
   1  23   7      116.70      129.44      8.99 o 
   2  23   7        0.74        2.87      2.23 o 
  -3  24   7       25.53       26.08      5.69 o 
  -2  24   7      117.94      113.50      9.50 o 
  -1  24   7        1.61       -2.86      2.86 o 
   0  24   7       63.43       53.10      5.21 o 
   1  24   7        0.61        3.28      2.78 o 
   2  24   7        3.56        5.86      2.70 o 
  -2  25   7       29.02       26.22      7.46 o 
  -1  25   7      219.29      227.65     10.32 o 
   0  25   7       54.26       45.80      8.44 o 
   1  25   7       29.01       26.67      5.99 o 
  -1  26   7       28.65       36.48      5.73 o 
   0  26   7      100.31      101.59      7.72 o 
   1  26   7        7.44        9.33      3.69 o 
   0  27   7       39.12       28.33      9.37 o 
  -5   0   8      315.06      318.44     27.21 o 
  -4   0   8      269.89      243.03      9.85 o 
  -3   0   8      552.58      535.54      8.75 o 
  -2   0   8      365.06      349.05      5.41 o 
  -1   0   8      327.34      341.68      5.45 o 
   0   0   8     1622.68     1663.31     17.42 o 
   1   0   8      109.00      121.61      4.57 o 
   2   0   8       66.67       61.63      4.14 o 
   3   0   8        0.73       -1.99      1.99 o 
   4   0   8       72.88       69.00      6.22 o 
   5   0   8       10.90        5.86      7.79 o 
  -5   1   8        0.07       -2.04      2.04 o 
  -4   1   8        0.16       -1.17      1.70 o 
  -3   1   8      292.18      298.86      4.62 o 
  -2   1   8      170.46      169.67      2.67 o 
  -1   1   8        4.57        4.53      0.85 o 
   0   1   8       99.35      117.57      2.54 o 
   1   1   8        4.17        2.55      1.03 o 
   2   1   8        1.81        3.04      1.18 o 
   3   1   8        2.40        1.60      1.70 o 
   4   1   8        3.18        4.50      2.47 o 
   5   1   8        0.02       13.57      8.05 o 
  -5   2   8       79.49       84.63      6.61 o 
  -4   2   8        6.53        6.78      2.17 o 
  -3   2   8       35.60       36.97      2.05 o 
  -2   2   8       90.88       93.97      2.33 o 
  -1   2   8       26.92       28.92      1.65 o 
   0   2   8       21.73       23.73      1.50 o 
   1   2   8       90.06       93.72      3.17 o 
   2   2   8       54.25       55.12      3.27 o 
   3   2   8       52.22       48.83      4.33 o 
   4   2   8       26.22       24.21      3.63 o 
   5   2   8        1.21       12.87      5.96 o 
  -5   3   8       87.57      126.30      7.96 o 
  -4   3   8      239.57      228.84      6.33 o 
  -3   3   8      715.26      652.49      8.13 o 
  -2   3   8       94.02       95.13      2.51 o 
  -1   3   8        0.15        3.67      0.80 o 
   0   3   8       15.37       12.99      1.20 o 
   1   3   8       32.42       30.32      2.34 o 
   2   3   8        6.78        9.09      2.22 o 
   3   3   8        4.96        3.68      2.08 o 
   4   3   8        0.81        4.38      2.54 o 
   5   3   8        0.07        8.62      6.74 o 
  -5   4   8        0.39        2.63      2.56 o 
  -4   4   8       70.62       82.07      4.82 o 
  -3   4   8        8.04        3.73      1.26 o 
  -2   4   8       88.85       97.71      2.45 o 
  -1   4   8      676.85      680.88      6.02 o 
   0   4   8        5.31        6.95      1.07 o 
   1   4   8       93.35       92.30      3.37 o 
   2   4   8       26.17       29.04      2.63 o 
   3   4   8        0.58        1.85      1.79 o 
   4   4   8       37.69       38.14      6.03 o 
   5   4   8        0.28        6.31      4.53 o 
  -5   5   8       15.45       16.77      3.55 o 
  -4   5   8       11.85       12.03      2.63 o 
  -3   5   8      516.06      503.45      7.50 o 
  -2   5   8       69.10       78.93      2.70 o 
  -1   5   8       12.95       17.65      1.56 o 
   0   5   8      615.37      629.09      6.08 o 
   1   5   8       78.26       75.23      3.13 o 
   2   5   8       47.02       40.10      2.70 o 
   3   5   8       69.17       56.17      4.97 o 
   4   5   8       11.61        9.35      3.45 o 
   5   5   8       12.35       13.28      5.45 o 
  -5   6   8        0.13        4.24      2.85 o 
  -4   6   8       19.34       17.03      2.73 o 
  -3   6   8       18.39       17.94      2.03 o 
  -2   6   8       24.60       18.09      1.57 o 
  -1   6   8      138.81      131.68      3.17 o 
   0   6   8        6.22        6.81      1.06 o 
   1   6   8        0.12        2.25      1.12 o 
   2   6   8       18.90       22.98      2.27 o 
   3   6   8       25.45       17.58      2.50 o 
   4   6   8       50.66       52.84      6.14 o 
   5   6   8        4.36        6.92      6.76 o 
  -5   7   8        9.71       13.38      3.36 o 
  -4   7   8       15.63        9.93      2.61 o 
  -3   7   8       38.50       38.74      2.81 o 
  -2   7   8      364.82      347.79      5.51 o 
  -1   7   8      251.52      265.28      4.31 o 
   0   7   8        2.36        1.83      0.98 o 
   1   7   8       25.28       23.89      2.13 o 
   2   7   8      144.41      142.02      5.09 o 
   3   7   8       60.92       51.55      4.37 o 
   4   7   8       48.36       40.85      5.47 o 
   5   7   8        3.49       10.87     11.76 o 
  -5   8   8       13.38       10.01      3.34 o 
  -4   8   8       44.52       44.27      4.13 o 
  -3   8   8      185.89      188.60      5.21 o 
  -2   8   8     1360.26     1372.61     12.58 o 
  -1   8   8      742.90      748.89      8.50 o 
   0   8   8        2.52        3.61      1.14 o 
   1   8   8       26.15       23.57      2.23 o 
   2   8   8        0.18        2.68      1.81 o 
   3   8   8       33.55       28.35      3.34 o 
   4   8   8       21.26       23.68      5.01 o 
  -5   9   8       31.46       30.82      4.56 o 
  -4   9   8       26.23       30.07      3.63 o 
  -3   9   8       57.53       65.26      4.13 o 
  -2   9   8       62.49       63.17      3.59 o 
  -1   9   8     1129.54     1150.26     10.97 o 
   0   9   8      125.95      137.64      3.97 o 
   1   9   8       22.74       23.75      2.21 o 
   2   9   8        5.80        4.61      2.13 o 
   3   9   8        1.13        1.59      2.12 o 
   4   9   8       36.88       37.10      5.74 o 
  -5  10   8      229.21      246.98      9.37 o 
  -4  10   8      153.50      158.95      6.84 o 
  -3  10   8        4.70        3.61      2.01 o 
  -2  10   8       95.50       99.79      5.04 o 
  -1  10   8       35.04       33.65      2.57 o 
   0  10   8        9.84        9.27      1.46 o 
   1  10   8       59.68       66.30      3.54 o 
   2  10   8       33.56       31.71      3.78 o 
   3  10   8        2.17        2.47      2.50 o 
   4  10   8        3.09        8.39      4.03 o 
  -5  11   8        7.24        9.14      3.27 o 
  -4  11   8        1.11       -0.62      1.73 o 
  -3  11   8       20.17       21.23      3.17 o 
  -2  11   8      219.21      225.43      5.36 o 
  -1  11   8        4.90        4.87      1.75 o 
   0  11   8        5.00        2.54      1.33 o 
   1  11   8        9.52       17.33      2.72 o 
   2  11   8       20.75       20.83      3.93 o 
   3  11   8        0.27       -0.48      2.98 o 
   4  11   8        3.21        2.20      3.08 o 
  -5  12   8       12.39       10.61      3.61 o 
  -4  12   8       78.06       88.92      5.34 o 
  -3  12   8        6.26        3.59      1.92 o 
  -2  12   8        3.93        4.85      1.69 o 
  -1  12   8        0.23        0.00      1.56 o 
   0  12   8      104.75      101.55      4.31 o 
   1  12   8       49.08       52.00      3.36 o 
   2  12   8       13.07       11.33      2.90 o 
   3  12   8        3.47        5.14      2.52 o 
   4  12   8        3.98        0.46      5.24 o 
  -5  13   8        7.81        6.76      3.40 o 
  -4  13   8        0.01       -1.60      1.79 o 
  -3  13   8       73.47       77.80      4.92 o 
  -2  13   8      206.01      195.38      6.60 o 
  -1  13   8       13.37       14.43      2.47 o 
   0  13   8      236.00      232.28      5.85 o 
   1  13   8       44.93       50.60      3.68 o 
   2  13   8        4.40        6.30      2.50 o 
   3  13   8       27.26       25.09      3.77 o 
   4  13   8       17.52        7.93      5.50 o 
  -5  14   8        9.68       12.15      3.43 o 
  -4  14   8      312.19      359.15      8.79 o 
  -3  14   8       12.67        9.78      2.44 o 
  -2  14   8      226.11      226.07      7.23 o 
  -1  14   8      550.51      565.22      9.85 o 
   0  14   8       21.76       19.15      2.51 o 
   1  14   8      137.30      135.48      5.22 o 
   2  14   8       48.89       61.25      5.47 o 
   3  14   8        2.42        4.25      2.78 o 
   4  14   8       19.69       26.05      7.29 o 
  -4  15   8       17.08       15.20      3.07 o 
  -3  15   8       39.02       35.94      4.45 o 
  -2  15   8        5.28        5.65      2.33 o 
  -1  15   8       18.57       17.32      2.95 o 
   0  15   8       29.59       32.39      3.50 o 
   1  15   8        2.02        3.56      1.97 o 
   2  15   8       28.24       27.54      4.07 o 
   3  15   8        0.30        0.80      2.48 o 
   4  15   8        6.76        4.35      3.66 o 
  -4  16   8       11.96        7.03      2.57 o 
  -3  16   8       12.68        8.23      3.68 o 
  -2  16   8       14.24        6.70      2.37 o 
  -1  16   8       27.50       20.70      3.07 o 
   0  16   8       78.49       67.59      4.81 o 
   1  16   8       45.24       28.76      3.59 o 
   2  16   8        4.72       10.53      2.26 o 
   3  16   8        0.20        0.23      2.58 o 
   4  16   8        0.87       -0.02      3.40 o 
  -4  17   8       10.19        9.90      2.65 o 
  -3  17   8       11.90        3.80      3.18 o 
  -2  17   8        1.33       -1.75      2.12 o 
  -1  17   8       79.85       72.20      4.75 o 
   0  17   8        3.14        3.35      2.34 o 
   1  17   8        4.91        5.52      2.55 o 
   2  17   8        0.04        4.01      1.86 o 
   3  17   8        2.39       13.05      4.37 o 
  -4  18   8       17.47       14.24      3.12 o 
  -3  18   8       44.97       51.25      5.94 o 
  -2  18   8        2.89       -2.12      2.12 o 
  -1  18   8        8.36        8.30      2.58 o 
   0  18   8       49.16       43.97      4.48 o 
   1  18   8       14.45        9.92      2.56 o 
   2  18   8        2.17        4.92      3.19 o 
   3  18   8       32.40       28.05      5.35 o 
  -4  19   8      100.58      105.70      8.32 o 
  -3  19   8      142.80      156.92     10.71 o 
  -2  19   8        0.10        0.27      3.40 o 
  -1  19   8       13.02       10.67      2.58 o 
   0  19   8       79.78       89.40      6.43 o 
   1  19   8       84.10       94.85      6.55 o 
   2  19   8        1.34        0.07      2.95 o 
   3  19   8       16.51       18.13      4.99 o 
  -3  20   8       21.43       26.85      5.53 o 
  -2  20   8      113.28      109.25      6.68 o 
  -1  20   8       10.56       11.71      2.85 o 
   0  20   8       52.00       45.61      4.79 o 
   1  20   8       90.56       83.09      6.00 o 
   2  20   8        4.16        3.16      3.31 o 
   3  20   8        6.76        9.20      5.44 o 
  -3  21   8       62.30       83.86      9.37 o 
  -2  21   8       14.82       13.88      3.85 o 
  -1  21   8       78.65       69.98      5.65 o 
   0  21   8        3.83        4.60      2.60 o 
   1  21   8        9.69        3.28      2.53 o 
   2  21   8        7.15        7.44      2.85 o 
  -3  22   8        2.63        0.42      4.00 o 
  -2  22   8        4.71        0.24      2.80 o 
  -1  22   8        2.07        2.13      2.66 o 
   0  22   8        5.28        3.17      2.84 o 
   1  22   8        1.15        1.78      2.58 o 
   2  22   8       60.54       53.63      6.74 o 
  -2  23   8        1.74       -2.64      2.64 o 
  -1  23   8        1.41       -0.94      3.54 o 
   0  23   8       12.75       11.57      3.73 o 
   1  23   8        0.20        3.97      3.16 o 
   2  23   8        0.70        6.96      8.99 o 
  -2  24   8        3.32        2.70      3.04 o 
  -1  24   8       22.52       16.29      5.78 o 
   0  24   8        7.80        5.54      3.73 o 
   1  24   8        6.88        6.47      3.76 o 
  -1  25   8        5.82        1.27      3.99 o 
   0  25   8      101.19      106.25      8.35 o 
  -5   1   9       45.26       37.11      5.99 o 
  -4   1   9       33.26       38.22      5.71 o 
  -3   1   9       42.19       28.34      2.58 o 
  -2   1   9      191.45      182.96      4.62 o 
  -1   1   9      116.69      117.83      3.39 o 
   0   1   9       49.19       53.66      2.51 o 
   1   1   9       17.63       18.02      2.09 o 
   2   1   9       21.51       19.89      2.41 o 
   3   1   9       25.41       32.75      4.95 o 
   4   1   9        6.68        6.90      3.41 o 
  -5   2   9       16.86       16.64      4.14 o 
  -4   2   9        9.73        8.96      2.97 o 
  -3   2   9      199.40      219.29      5.21 o 
  -2   2   9      171.76      161.29      4.45 o 
  -1   2   9       55.18       54.86      2.81 o 
   0   2   9       14.08       10.54      1.41 o 
   1   2   9       24.02       23.74      2.40 o 
   2   2   9        3.12        4.65      1.95 o 
   3   2   9       41.26       39.46      4.13 o 
   4   2   9       10.38       13.77      3.79 o 
  -5   3   9       28.44       31.65      4.89 o 
  -4   3   9       57.79       59.12      5.20 o 
  -3   3   9      345.92      318.02      6.92 o 
  -2   3   9       16.76       13.26      1.88 o 
  -1   3   9      441.45      445.27      6.29 o 
   0   3   9       39.80       36.02      2.42 o 
   1   3   9       21.11       19.10      2.23 o 
   2   3   9       23.85       26.36      2.74 o 
   3   3   9       35.90       30.11      3.79 o 
   4   3   9        0.20        3.23      2.71 o 
  -5   4   9      175.08      183.76      9.80 o 
  -4   4   9      128.51      121.28      6.82 o 
  -3   4   9       27.51       28.93      3.07 o 
  -2   4   9       19.76       20.04      2.19 o 
  -1   4   9      276.34      290.00      5.14 o 
   0   4   9       92.13       94.05      3.55 o 
   1   4   9       20.90       17.78      2.15 o 
   2   4   9       33.58       29.23      3.22 o 
   3   4   9        8.48        6.58      2.32 o 
   4   4   9        0.38       -0.41      2.65 o 
  -5   5   9       62.06       79.69      7.26 o 
  -4   5   9        0.05       -0.68      1.99 o 
  -3   5   9       90.19       79.89      6.03 o 
  -2   5   9       14.98        9.72      1.93 o 
  -1   5   9        0.04        2.26      1.26 o 
   0   5   9      197.25      213.54      4.76 o 
   1   5   9       79.60       71.97      3.59 o 
   2   5   9        1.05       -0.54      1.65 o 
   3   5   9       44.97       28.49      3.18 o 
   4   5   9        9.67       13.04      3.75 o 
  -5   6   9       10.15       12.09      3.43 o 
  -4   6   9        4.01        2.17      2.27 o 
  -3   6   9       21.83       17.28      3.18 o 
  -2   6   9        3.03        3.17      1.58 o 
  -1   6   9        1.11       -0.02      1.24 o 
   0   6   9      271.40      279.65      5.79 o 
   1   6   9        2.84        5.25      1.48 o 
   2   6   9       27.42       22.53      3.19 o 
   3   6   9       12.80       16.07      2.98 o 
   4   6   9        6.14        7.30      3.13 o 
  -5   7   9        0.19       -0.33      2.95 o 
  -4   7   9       81.50       89.20      6.26 o 
  -3   7   9        2.44        2.12      2.23 o 
  -2   7   9      184.22      188.04      5.42 o 
  -1   7   9       10.56       10.13      1.51 o 
   0   7   9      108.52      119.32      4.44 o 
   1   7   9      125.76      120.34      4.46 o 
   2   7   9        8.45        5.80      1.80 o 
   3   7   9        0.89       -0.27      2.12 o 
   4   7   9        4.44        4.49      3.07 o 
  -5   8   9        0.01        1.22      2.64 o 
  -4   8   9      134.83      160.22      7.50 o 
  -3   8   9      104.66      113.14      6.63 o 
  -2   8   9        4.55        7.12      1.96 o 
  -1   8   9      148.44      146.06      4.03 o 
   0   8   9       16.41       20.51      2.27 o 
   1   8   9       80.83       83.12      5.88 o 
   2   8   9        1.96        2.97      1.63 o 
   3   8   9        9.18       13.47      3.03 o 
   4   8   9        7.20        5.78      3.66 o 
  -5   9   9        0.31        1.70      2.95 o 
  -4   9   9        4.73        1.25      2.26 o 
  -3   9   9       56.27       59.22      5.18 o 
  -2   9   9       18.28       14.11      2.38 o 
  -1   9   9       52.78       51.92      3.29 o 
   0   9   9       19.79       19.55      2.33 o 
   1   9   9        9.60       11.10      3.33 o 
   2   9   9       12.40       17.80      3.30 o 
   3   9   9        0.84        3.27      2.25 o 
   4   9   9        0.30        4.18      3.44 o 
  -5  10   9       55.57       73.75      6.72 o 
  -4  10   9       33.86       33.16      4.84 o 
  -3  10   9       15.77       11.38      3.03 o 
  -2  10   9       26.12       21.76      2.88 o 
  -1  10   9      396.74      405.85      7.79 o 
   0  10   9       23.76       23.63      2.45 o 
   1  10   9       11.09        7.90      2.26 o 
   2  10   9        1.26        0.97      2.46 o 
   3  10   9        2.00        2.45      2.44 o 
   4  10   9        9.86       12.39      5.04 o 
  -5  11   9      129.88       95.00     15.98 o 
  -4  11   9       18.02        7.82      3.41 o 
  -3  11   9       41.26       42.80      5.44 o 
  -2  11   9      112.14      106.91      6.61 o 
  -1  11   9       46.88       43.47      3.93 o 
   0  11   9      130.58      125.00      5.36 o 
   1  11   9       43.27       43.42      4.11 o 
   2  11   9       51.69       57.39      5.33 o 
   3  11   9        7.96        6.74      2.68 o 
   4  11   9       34.58       25.17      8.42 o 
  -4  12   9        2.66        1.72      2.91 o 
  -3  12   9      203.62      205.71      7.88 o 
  -2  12   9       12.39       13.35      2.78 o 
  -1  12   9      526.06      561.84      9.52 o 
   0  12   9      140.59      145.74      5.04 o 
   1  12   9        1.04        1.04      2.62 o 
   2  12   9        0.04        5.18      2.72 o 
   3  12   9        1.57       -2.72      2.72 o 
   4  12   9        4.85        6.51      3.14 o 
  -4  13   9        1.32       -1.00      3.57 o 
  -3  13   9        3.02        1.14      3.92 o 
  -2  13   9      355.45      379.25      9.28 o 
  -1  13   9      371.50      387.32     11.12 o 
   0  13   9       87.09       86.49      4.57 o 
   1  13   9       57.20       64.51      4.94 o 
   2  13   9        0.12        1.86      1.91 o 
   3  13   9        1.13        1.60      2.95 o 
  -4  14   9        8.93        2.90      3.84 o 
  -3  14   9        6.81        5.47      3.31 o 
  -2  14   9        0.05        0.97      1.90 o 
  -1  14   9        1.35        2.25      2.31 o 
   0  14   9        0.92        2.34      1.84 o 
   1  14   9       18.97       21.03      3.50 o 
   2  14   9        0.64        7.72      2.92 o 
   3  14   9        0.23        1.59      4.57 o 
  -4  15   9       61.79       44.70     15.58 o 
  -3  15   9        2.37        0.10      3.29 o 
  -2  15   9       12.69       10.94      2.64 o 
  -1  15   9      120.51      109.77      5.88 o 
   0  15   9        0.31        5.25      1.85 o 
   1  15   9        1.03        3.77      2.26 o 
   2  15   9        0.54        3.67      4.28 o 
   3  15   9        0.05       -1.00      4.10 o 
  -4  16   9        0.35       -2.05      3.76 o 
  -3  16   9       13.96        5.41      4.15 o 
  -2  16   9      301.39      311.39      9.84 o 
  -1  16   9       44.94       41.68      4.05 o 
   0  16   9      149.61      161.80      6.41 o 
   1  16   9       36.21       35.24      4.04 o 
   2  16   9       10.32       10.70      3.43 o 
   3  16   9       19.44       14.92      4.64 o 
  -4  17   9        3.78        3.15      8.10 o 
  -3  17   9      141.03      152.28     10.35 o 
  -2  17   9      639.70      724.15     21.03 o 
  -1  17   9        7.14        3.29      2.47 o 
   0  17   9       33.20       36.76      3.77 o 
   1  17   9       14.22       12.10      3.12 o 
   2  17   9       27.97       26.68      5.58 o 
   3  17   9       16.45       15.35      4.45 o 
  -3  18   9       22.47       16.96      4.82 o 
  -2  18   9       33.06       31.64      4.73 o 
  -1  18   9       30.47       29.06      3.61 o 
   0  18   9      102.94       98.28      5.99 o 
   1  18   9        9.37        5.48      2.69 o 
   2  18   9        1.84        1.99      3.73 o 
  -3  19   9       24.05       13.98      5.49 o 
  -2  19   9       64.35       66.54      6.18 o 
  -1  19   9       84.42       88.16      5.72 o 
   0  19   9       13.06        8.38      2.75 o 
   1  19   9       13.22        9.20      3.31 o 
   2  19   9       14.49       20.50      7.39 o 
  -3  20   9       40.72       29.34      6.22 o 
  -2  20   9       20.83       22.03      4.91 o 
  -1  20   9      159.61      184.97      9.05 o 
   0  20   9       36.94       32.85      4.81 o 
   1  20   9       10.57       10.89      5.45 o 
   2  20   9        5.10        5.00      5.01 o 
  -2  21   9       37.91       44.66      6.17 o 
  -1  21   9      139.23      138.37      8.51 o 
   0  21   9        2.83        1.19      3.76 o 
   1  21   9       18.26       18.07      4.32 o 
  -2  22   9       13.89       12.86      4.09 o 
  -1  22   9      113.19      133.15     12.67 o 
   0  22   9       11.75       12.89      4.78 o 
   1  22   9        2.13       -0.22      2.69 o 
  -1  23   9       14.94       15.19      4.51 o 
   0  23   9       45.28       49.97      6.22 o 
  -5   0  10      163.04      202.02     19.12 o 
  -4   0  10        6.66       10.60      9.37 o 
  -3   0  10       42.82       28.76     19.14 o 
  -2   0  10       76.42       74.53      5.81 o 
  -1   0  10      135.36      147.40      7.46 o 
   0   0  10        4.92        3.16      2.16 o 
   1   0  10      131.89      143.67      8.18 o 
   2   0  10        0.51        4.68      2.60 o 
   3   0  10       10.83        9.18      5.12 o 
   4   0  10        7.30       11.58      5.61 o 
  -5   1  10       13.47       13.34      4.43 o 
  -4   1  10      214.15      236.05      9.59 o 
  -3   1  10       42.70       49.34      8.19 o 
  -2   1  10       94.77       96.21      4.89 o 
  -1   1  10       92.33       97.21      4.31 o 
   0   1  10       25.98       22.17      2.29 o 
   1   1  10      136.15      155.15      7.17 o 
   2   1  10       11.72       11.55      2.34 o 
   3   1  10       11.02        8.21      4.24 o 
   4   1  10        4.18        8.55      6.74 o 
  -5   2  10      128.51      158.42     15.82 o 
  -4   2  10        4.62        6.39      2.72 o 
  -3   2  10       57.63       61.55      6.43 o 
  -2   2  10        8.87        8.39      2.26 o 
  -1   2  10        0.14       -0.45      1.44 o 
   0   2  10        0.78        0.75      1.33 o 
   1   2  10        2.08        5.92      3.05 o 
   2   2  10       11.35       10.83      2.31 o 
   3   2  10        3.49        0.02      2.71 o 
   4   2  10        0.76        8.63      5.27 o 
  -5   3  10        9.80        5.82      6.07 o 
  -4   3  10        2.49        2.49      2.53 o 
  -3   3  10       11.97       13.22      2.99 o 
  -2   3  10       88.74       85.46      4.92 o 
  -1   3  10       14.43       14.56      2.14 o 
   0   3  10      139.10      144.53      4.97 o 
   1   3  10        9.57       11.03      2.39 o 
   2   3  10        0.01        2.03      1.97 o 
   3   3  10        0.97        4.41      2.66 o 
   4   3  10        0.31        8.68      4.69 o 
  -5   4  10       30.95       41.10      7.51 o 
  -4   4  10       93.08      115.26      8.05 o 
  -3   4  10       66.73       68.42      5.63 o 
  -2   4  10      480.77      486.44      9.38 o 
  -1   4  10       57.10       51.85      3.33 o 
   0   4  10        0.94        2.56      1.62 o 
   1   4  10       26.02       15.28      3.51 o 
   2   4  10        2.98        2.23      1.70 o 
   3   4  10        2.25        1.48      2.40 o 
   4   4  10       12.63        5.54      4.55 o 
  -4   5  10        0.31        1.66      3.21 o 
  -3   5  10       29.31       30.93      3.95 o 
  -2   5  10       54.00       53.94      4.11 o 
  -1   5  10       26.16       25.93      2.74 o 
   0   5  10      254.99      287.90      6.66 o 
   1   5  10       23.98       15.67      2.40 o 
   2   5  10        9.39        7.76      1.98 o 
   3   5  10        1.76        2.61      1.92 o 
   4   5  10        0.84       11.18      4.46 o 
  -4   6  10        9.42       -1.71      3.29 o 
  -3   6  10       12.97        6.17      2.53 o 
  -2   6  10      207.17      212.95      6.96 o 
  -1   6  10       94.86       90.84      4.34 o 
   0   6  10       53.13       57.44      3.99 o 
   1   6  10       20.31       17.84      2.58 o 
   2   6  10        4.81        6.38      1.70 o 
   3   6  10        7.80        5.62      2.74 o 
   4   6  10        2.93        3.32      3.64 o 
  -4   7  10        1.76        3.36      3.42 o 
  -3   7  10       19.99       11.37      4.29 o 
  -2   7  10       34.99       28.26      3.40 o 
  -1   7  10      344.44      364.98      8.37 o 
   0   7  10      152.55      144.77      7.51 o 
   1   7  10        0.73        3.02      1.71 o 
   2   7  10        1.84        4.72      1.77 o 
   3   7  10        9.53       15.78      3.14 o 
  -4   8  10       71.58       79.62      7.95 o 
  -3   8  10        0.06       -2.39      2.39 o 
  -2   8  10       17.63       18.12      3.96 o 
  -1   8  10       28.78       24.35      2.87 o 
   0   8  10      184.05      185.48      6.11 o 
   1   8  10       22.91       21.46      3.29 o 
   2   8  10        1.54        2.33      1.67 o 
   3   8  10       18.33       11.75      3.27 o 
  -4   9  10       74.40       59.00      7.22 o 
  -3   9  10      102.80       92.69      6.50 o 
  -2   9  10       54.58       52.32      4.28 o 
  -1   9  10       79.89       84.82      4.87 o 
   0   9  10       11.63        8.48      2.30 o 
   1   9  10        3.72        3.09      2.04 o 
   2   9  10        5.25        5.68      3.45 o 
   3   9  10        7.15        8.66      3.39 o 
  -4  10  10        2.91        0.60      3.45 o 
  -3  10  10        9.37        4.76      3.19 o 
  -2  10  10        0.39        1.58      2.21 o 
  -1  10  10      222.84      237.97      6.72 o 
   0  10  10        7.22        6.06      2.42 o 
   1  10  10        0.84        4.29      2.07 o 
   2  10  10       17.10       11.01      3.10 o 
   3  10  10        1.32        1.14      2.62 o 
  -4  11  10       70.32       83.75     10.17 o 
  -3  11  10       19.45       13.64      3.68 o 
  -2  11  10        5.76        1.63      2.74 o 
  -1  11  10       34.78       30.91      3.51 o 
   0  11  10       15.35       14.28      2.55 o 
   1  11  10       14.21       15.41      2.77 o 
   2  11  10       13.83       17.48      3.45 o 
   3  11  10        1.75       -2.60      2.60 o 
  -4  12  10       53.27       50.68      9.73 o 
  -3  12  10        0.58       -0.60      2.61 o 
  -2  12  10       17.24        3.82      3.62 o 
  -1  12  10       11.00       12.27      2.77 o 
   0  12  10       17.41       19.25      2.93 o 
   1  12  10       10.27       10.40      3.12 o 
   2  12  10        9.25        5.39      2.83 o 
   3  12  10        1.79       -2.85      2.91 o 
  -4  13  10       57.82       64.13      7.82 o 
  -3  13  10      251.20      259.39      9.40 o 
  -2  13  10       20.22       14.67      3.49 o 
  -1  13  10       69.60       74.37      5.46 o 
   0  13  10       33.11       29.80      3.86 o 
   1  13  10       19.10       15.89      3.17 o 
   2  13  10        4.98        4.46      3.55 o 
   3  13  10        0.23        1.99      3.16 o 
  -3  14  10        0.00       -1.66      2.74 o 
  -2  14  10       47.03       44.04      4.84 o 
  -1  14  10       33.21       35.21      4.13 o 
   0  14  10       14.74       22.31      3.72 o 
   1  14  10       50.21       39.56      4.35 o 
   2  14  10        2.01       -1.38      5.19 o 
   3  14  10        5.91       11.92      3.73 o 
  -3  15  10      108.39      130.27      9.43 o 
  -2  15  10        3.72        7.67      4.44 o 
  -1  15  10       12.05       13.94      2.85 o 
   0  15  10      118.11      129.94      7.28 o 
   1  15  10        0.03        4.49      3.67 o 
   2  15  10        0.63        0.22      4.17 o 
  -3  16  10        7.75        3.82      4.42 o 
  -2  16  10        1.15       -2.76      2.76 o 
  -1  16  10       25.72       30.84      4.69 o 
   0  16  10       18.18       17.96      3.50 o 
   1  16  10        1.93        4.77      3.25 o 
   2  16  10       11.49       10.04      6.16 o 
  -3  17  10       24.36       20.41      6.00 o 
  -2  17  10       46.56       43.42      7.00 o 
  -1  17  10        3.76        2.88      2.76 o 
   0  17  10       37.50       27.00      4.08 o 
   1  17  10       46.33       41.48      6.14 o 
   2  17  10        0.27       -2.76      5.74 o 
  -2  18  10       39.31       39.42     10.61 o 
  -1  18  10       30.93       21.38      4.28 o 
   0  18  10       88.38       84.26      7.25 o 
   1  18  10       14.91       19.18      5.30 o 
   2  18  10       35.23       22.79      7.99 o 
  -2  19  10        3.11        2.16      3.60 o 
  -1  19  10       11.41        9.41      5.24 o 
   0  19  10        8.68        8.55      4.28 o 
   1  19  10        0.68        0.43      2.92 o 
  -2  20  10        2.02      -11.62     11.62 o 
  -1  20  10        3.21        1.89      3.41 o 
   0  20  10        7.46        8.88      3.65 o 
   1  20  10        0.13       -0.80      5.93 o 
  -1  21  10       17.64        7.83      6.19 o 
   0  21  10        0.05        3.15      3.94 o 
  -4   1  11        0.53       -3.53      6.44 o 
  -3   1  11        0.05       -5.20      5.20 o 
  -2   1  11        4.75        1.44      2.33 o 
  -1   1  11        0.22       -0.24      2.28 o 
   0   1  11        0.17        3.09      2.40 o 
   1   1  11       32.67       21.10      3.42 o 
   2   1  11        2.17        3.12      2.20 o 
   3   1  11        0.17        3.29      3.94 o 
  -4   2  11       17.97        8.69      7.67 o 
  -3   2  11       85.13       76.77     10.71 o 
  -2   2  11       32.44       25.91      3.68 o 
  -1   2  11       30.79       28.57      3.28 o 
   0   2  11      175.13      187.05     12.00 o 
   1   2  11       21.87       17.88      3.30 o 
   2   2  11        4.24        6.79      2.30 o 
   3   2  11       13.58        0.83     10.35 o 
  -4   3  11       86.13       88.40     12.17 o 
  -3   3  11       23.26       15.02      5.23 o 
  -2   3  11      203.13      214.42     10.39 o 
  -1   3  11      123.06      127.34      6.16 o 
   0   3  11       65.31       62.95      4.45 o 
   1   3  11       67.18       67.63      5.12 o 
   2   3  11        8.80       12.99      2.64 o 
   3   3  11        0.51       -1.83      5.80 o 
  -4   4  11        0.81        0.08      2.68 o 
  -3   4  11        8.10        8.48      3.77 o 
  -2   4  11       45.68       52.83      4.78 o 
  -1   4  11        8.44        9.81      2.57 o 
   0   4  11        2.22        2.62      1.96 o 
   1   4  11       57.23       51.53      4.60 o 
   2   4  11        1.99        1.98      2.18 o 
   3   4  11        0.98       -2.79      3.34 o 
  -4   5  11       49.76       55.66      9.82 o 
  -3   5  11       72.36       69.78      8.25 o 
  -2   5  11       37.42       27.48      3.73 o 
  -1   5  11       30.67       30.93      3.33 o 
   0   5  11        1.50        3.40      2.06 o 
   1   5  11       62.97       64.36      4.71 o 
   2   5  11       25.63       15.78      3.10 o 
   3   5  11        0.73       -2.43      2.44 o 
  -4   6  11       56.48       60.70      8.93 o 
  -3   6  11       67.99       82.50      7.57 o 
  -2   6  11       49.41       40.11      4.54 o 
  -1   6  11        0.25        6.91      2.89 o 
   0   6  11       30.55       27.75      3.11 o 
   1   6  11        1.38        3.55      2.30 o 
   2   6  11        6.17        5.70      2.50 o 
   3   6  11        0.27       -1.86      2.50 o 
  -4   7  11       38.34       23.16      5.50 o 
  -3   7  11       44.15       47.03      6.54 o 
  -2   7  11       15.59       17.54      5.00 o 
  -1   7  11        0.13        4.22      2.24 o 
   0   7  11      101.25      114.27      6.67 o 
   1   7  11        0.03        2.90      2.13 o 
   2   7  11        0.12        5.23      3.49 o 
   3   7  11        1.23        1.29      2.87 o 
  -4   8  11        8.66        5.18      5.57 o 
  -3   8  11        0.26       -3.78      3.78 o 
  -2   8  11        3.54        3.57      3.92 o 
  -1   8  11       45.98       51.31      4.48 o 
   0   8  11       82.57       83.13      5.29 o 
   1   8  11        0.54        4.13      2.40 o 
   2   8  11       20.90       19.23      2.95 o 
   3   8  11        1.10       -1.56      2.90 o 
  -4   9  11        0.01       -1.40      7.07 o 
  -3   9  11        0.52       -3.19      3.19 o 
  -2   9  11       11.43       12.34      4.16 o 
  -1   9  11        7.62        6.64      2.78 o 
   0   9  11       10.25       13.03      2.92 o 
   1   9  11       28.74       34.09      3.72 o 
   2   9  11        3.62        3.31      3.41 o 
   3   9  11        2.10        7.52      3.41 o 
  -3  10  11        7.31        3.82      4.38 o 
  -2  10  11        8.39        8.57      3.49 o 
  -1  10  11       33.10       35.82      3.79 o 
   0  10  11       13.53       19.68      3.40 o 
   1  10  11       65.30       69.93      5.37 o 
   2  10  11        6.38        3.27      2.98 o 
  -3  11  11        1.12        1.74      5.33 o 
  -2  11  11        6.78        2.37      3.95 o 
  -1  11  11       62.25       65.79      4.84 o 
   0  11  11       18.20        9.83      3.79 o 
   1  11  11        0.61        1.15      2.28 o 
   2  11  11        2.39        7.59      3.66 o 
  -3  12  11       47.02       40.02      6.76 o 
  -2  12  11       15.71       -0.03      6.30 o 
  -1  12  11        2.49        0.40      2.80 o 
   0  12  11       11.30        5.77      3.00 o 
   1  12  11       21.02       22.37      3.63 o 
   2  12  11        7.12       -2.15      4.21 o 
  -3  13  11        4.98       -3.58      4.12 o 
  -2  13  11      134.59      154.54      9.61 o 
  -1  13  11       18.86       17.98      3.14 o 
   0  13  11      171.33      169.95      7.67 o 
   1  13  11       19.83       15.64      3.63 o 
   2  13  11        0.63       -2.35      2.98 o 
  -3  14  11       15.34        8.15      4.94 o 
  -2  14  11        0.19       -4.20      4.33 o 
  -1  14  11      156.86      176.12      8.20 o 
   0  14  11       63.79       66.19      5.90 o 
   1  14  11        7.47       11.11      3.45 o 
   2  14  11        6.70        6.36      4.27 o 
  -2  15  11       14.17        9.60      7.65 o 
  -1  15  11       72.70       72.48      6.43 o 
   0  15  11        1.08       -0.39      3.10 o 
   1  15  11       19.97       16.69      4.49 o 
  -2  16  11        2.08       -0.36      4.90 o 
  -1  16  11      273.92      306.84     11.54 o 
   0  16  11       98.47      107.89      8.26 o 
   1  16  11        0.19        4.00      3.33 o 
  -1  17  11        3.10        2.04      2.98 o 
   0  17  11        0.56        0.06      3.77 o 
   1  17  11       25.46       45.67     14.15 o 
  -1  18  11        5.99        3.70      5.67 o 
   0  18  11       33.66       30.17      7.41 o 
  -3   0  12      123.32      133.38     20.33 o 
  -2   0  12        6.84        4.39      4.13 o 
  -1   0  12       26.48        9.97      8.16 o 
   0   0  12       33.77       35.75      8.60 o 
   1   0  12        5.84        6.23      3.45 o 
   2   0  12       29.15       27.40      6.15 o 
  -3   1  12        2.20       -6.21      6.21 o 
  -2   1  12        0.33        2.47      2.95 o 
  -1   1  12        6.01        4.03      3.29 o 
   0   1  12        9.81       11.54      3.22 o 
   1   1  12        0.84       -0.54      2.81 o 
   2   1  12        9.14        3.50      3.10 o 
  -3   2  12       34.95       36.32     14.72 o 
  -2   2  12        9.32        8.87      4.15 o 
  -1   2  12        2.36        9.16      3.22 o 
   0   2  12        0.49       -0.35      2.06 o 
   1   2  12        7.23        6.70      3.34 o 
   2   2  12        4.26        2.28      2.80 o 
  -3   3  12       11.82        5.42      6.60 o 
  -2   3  12       24.24       21.50      3.96 o 
  -1   3  12        0.91        2.44      3.42 o 
   0   3  12        4.52       -0.10      3.22 o 
   1   3  12        0.39        3.02      2.75 o 
   2   3  12        7.24        6.43      2.94 o 
  -3   4  12        0.18       -1.14      6.20 o 
  -2   4  12       14.48       22.59      5.94 o 
  -1   4  12        2.58        4.03      2.73 o 
   0   4  12       39.12       32.61      5.65 o 
   1   4  12       79.61       68.43      5.63 o 
   2   4  12        0.67        1.77      2.97 o 
  -3   5  12       65.75       67.45     13.06 o 
  -2   5  12        1.08        0.33      3.19 o 
  -1   5  12      230.48      246.95      8.54 o 
   0   5  12       13.07        7.41      3.15 o 
   1   5  12        7.95       13.83      4.25 o 
   2   5  12        0.03        0.72      2.23 o 
  -3   6  12        0.40        0.68      6.42 o 
  -2   6  12        7.42        5.34      4.00 o 
  -1   6  12        8.12       13.87      5.37 o 
   0   6  12       60.54       66.76      4.85 o 
   1   6  12        6.65       11.19      3.20 o 
   2   6  12        3.64        1.41      3.10 o 
  -3   7  12        9.54        5.45      5.75 o 
  -2   7  12        2.41        0.70      3.86 o 
  -1   7  12        0.02        2.15      2.68 o 
   0   7  12        5.28        6.15      3.17 o 
   1   7  12       48.40       38.75      5.22 o 
   2   7  12        0.16        0.05      2.05 o 
  -3   8  12       31.05       24.29      6.67 o 
  -2   8  12       36.71       35.52      5.87 o 
  -1   8  12       17.99       14.49      3.24 o 
   0   8  12        8.35       10.48      3.03 o 
   1   8  12        3.29        5.74      4.04 o 
   2   8  12        2.79        3.61      2.48 o 
  -3   9  12       25.65       11.52      8.97 o 
  -2   9  12        0.82       -3.90      3.90 o 
  -1   9  12        0.44        6.12      3.12 o 
   0   9  12       72.34       68.85      5.74 o 
   1   9  12        0.72        3.90      3.05 o 
  -2  10  12       28.52       23.84      5.78 o 
  -1  10  12       21.60       23.70      4.26 o 
   0  10  12       28.42       22.31      3.82 o 
   1  10  12        2.62        5.58      2.57 o 
  -2  11  12       10.71       12.51      6.44 o 
  -1  11  12        0.23        3.40      3.38 o 
   0  11  12        9.39       12.15      3.93 o 
   1  11  12        9.57       10.39      2.96 o 
  -2  12  12       14.17        3.75      5.38 o 
  -1  12  12        0.88        1.06      3.03 o 
   0  12  12        2.01       -1.12      3.37 o 
   1  12  12        1.03        5.11      3.21 o 
  -1  13  12        9.61        9.24      4.11 o 
   0  13  12        7.94        9.79      4.32 o 
  -1  14  12        8.91       -4.85      4.85 o 
   0  14  12        3.02        3.41      4.73 o 
  -2   1  13       14.80        9.95      3.29 o 
  -1   1  13       35.36       32.18      6.08 o 
   0   1  13        2.01        4.21      4.02 o 
   1   1  13       36.66       31.77      5.04 o 
  -2   2  13        0.02       -5.57      5.57 o 
  -1   2  13        3.74        5.88      4.99 o 
   0   2  13        6.38        1.95      3.63 o 
   1   2  13       11.57       16.55      4.27 o 
  -2   3  13       31.54       34.45      6.57 o 
  -1   3  13        1.49        1.47      7.17 o 
   0   3  13        8.13        7.53      5.72 o 
   1   3  13        1.39        5.58      3.42 o 
  -2   4  13       26.77       39.75     10.57 o 
  -1   4  13       18.40       15.37      5.72 o 
   0   4  13       18.91       18.40      4.47 o 
   1   4  13        1.62        2.28      6.35 o 
  -2   5  13       23.96       13.60     10.06 o 
  -1   5  13        5.78        8.46      5.44 o 
   0   5  13        9.35       15.42      4.32 o 
  -1   6  13       23.88       16.33     10.95 o 
   0   6  13        8.33        4.07      5.24 o 
  -1   7  13       25.31       24.65      5.93 o 
   0   7  13        0.98       -3.96      3.96 o 
  -1   8  13        0.04       -3.66      4.14 o 
                                                 
